# Supplementary material for: N-(2-{[5-Bromo-2-(piperidin-1-yl)pyrimidin-4-yl]sulfan­yl}-4-meth­oxy­phen­yl)-2,4,6-trimethyl­benzene­sulfonamide
Source: Acta Crystallogr Sect E Struct Rep Online. 2012 Aug 25;68(Pt 9):o2767. doi: 10.1107/S1600536812036185 (PMC3435802; doi:10.1107/S1600536812036185)
Supplement: Supplementary file 1 [file e-68-o2767-sup1.cif]

##############################################################################
#                                                                            #
# This CIF contains the data in a paper accepted for publication in          #
# Acta Crystallographica Section E. It conforms to the requirements of       #
# Notes for Authors for Acta Crystallographica Section E, and has been       #
# peer reviewed under the auspices of the IUCr Commission on Journals.       #
#                                                                            #
# Full details of the Crystallographic Information File format               #
# are given in the paper "The Crystallographic Information File (CIF):       #
# a New Standard Archive File for Crystallography" by S. R. Hall, F. H.      #
# Allen and I. D. Brown [Acta Cryst. (1991), A47, 655-685].                  #
#                                                                            #
# The current version of the core CIF dictionary is obtainable from          #
# ftp://ftp.iucr.org/pub/cif_core.dic.                                       #
#                                                                            #
# Software is freely available for graphical display of the structure(s)     #
# in this CIF. For information consult the CIF software page                 #
# http://www.iucr.org/resources/cif/software.                                #
#                                                                            #
# This file may be used for bona fide research purposes within the           #
# scientific community so long as proper attribution is given to the journal # 
# article from which it was obtained.                                        #
#                                                                            #
##############################################################################
data_I
_audit_creation_method     SHELXL-97
_chemical_name_systematic
;
<i>N</i>-(2-{[5-Bromo-2-(piperidin-1-yl)pyrimidin-4-yl]sulfanyl}-4-
methoxyphenyl)-2,4,6-trimethylbenzenesulfonamide
;
_chemical_name_common     ?
_chemical_formula_moiety     'C25 H29 Br N4 O3 S2'
_chemical_formula_sum     'C25 H29 Br N4 O3 S2'
_chemical_formula_iupac     'C25 H29 Br N4 O3 S2'
_chemical_formula_weight     577.55
_chemical_melting_point     ?
_symmetry_cell_setting     monoclinic
_symmetry_space_group_name_H-M     'P 21/n '
_symmetry_space_group_name_Hall     '-P 2yn '
loop_
    _symmetry_equiv_pos_as_xyz
    'x, y, z'
    '-x+1/2, y+1/2, -z+1/2'
    '-x, -y, -z'
    'x-1/2, -y-1/2, z-1/2'
_cell_length_a     9.3334(5)
_cell_length_b     10.3635(4)
_cell_length_c     27.8258(11)
_cell_angle_alpha     90.00
_cell_angle_beta     92.924(4)
_cell_angle_gamma     90.00
_cell_volume     2688.0(2)
_cell_formula_units_Z     4
_cell_measurement_reflns_used     6963
_cell_measurement_theta_min     3.52
_cell_measurement_theta_max     29.03
_cell_measurement_temperature     293(2)
_exptl_crystal_description     block
_exptl_crystal_colour     white
_exptl_crystal_size_max     0.3
_exptl_crystal_size_mid     0.2
_exptl_crystal_size_min     0.2
_exptl_crystal_density_diffrn     1.427
_exptl_crystal_density_meas     ?
_exptl_crystal_density_method     'not measured'
_exptl_crystal_F_000     1192
_exptl_absorpt_coefficient_mu     1.718
_exptl_absorpt_correction_type     multi-scan
_exptl_absorpt_process_details     '(CrysAlis PRO; Oxford Diffraction, 2010)'
_exptl_absorpt_correction_T_min     0.64887
_exptl_absorpt_correction_T_max     1.00000
_exptl_special_details
;
<i>CrysAlis PRO</i>, Oxford Diffraction Ltd., Version 1.171.34.40 (release
27--08-2010 CrysAlis171. NET) (compiled Aug 27 2010,11:50:40) Empirical
absorption correction using spherical harmonics, implemented in SCALE3 ABSPACK
scaling algorithm.
;
_diffrn_ambient_temperature     293(2)
_diffrn_radiation_type     MoK\a
_diffrn_radiation_wavelength     0.71073
_diffrn_radiation_source     'fine-focus sealed tube'
_diffrn_radiation_monochromator     graphite
_diffrn_measurement_device_type     'Oxford Diffraction Xcalibur Sapphire3'
_diffrn_measurement_method     'omega scan'
_diffrn_detector_area_resol_mean     16.1049
_diffrn_reflns_number     21429
_diffrn_reflns_av_R_equivalents     0.0433
_diffrn_reflns_av_sigmaI/netI     0.0435
_diffrn_reflns_theta_min     3.53
_diffrn_reflns_theta_max     26.00
_diffrn_reflns_theta_full     26.00
_diffrn_measured_fraction_theta_max     0.997
_diffrn_measured_fraction_theta_full     0.997
_diffrn_reflns_limit_h_min     -11
_diffrn_reflns_limit_h_max     11
_diffrn_reflns_limit_k_min     -12
_diffrn_reflns_limit_k_max     12
_diffrn_reflns_limit_l_min     -34
_diffrn_reflns_limit_l_max     34
_diffrn_standards_number     0
_diffrn_standards_interval_count     0
_diffrn_standards_interval_time     0
_diffrn_standards_decay_%     0
_refine_special_details
;
Refinement of <i>F</i>^2^ against ALL reflections. The weighted <i>R</i>-factor
<i>wR</i> and goodness of fit <i>S</i> are based on <i>F</i>^2^, conventional
<i>R</i>-factors <i>R</i> are based on <i>F</i>, with <i>F</i> set to zero for
negative <i>F</i>^2^. The threshold expression of <i>F</i>^2^ >
\s(<i>F</i>^2^) is used only for calculating <i>R</i>-factors(gt) <i>etc</i>.
and is not relevant to the choice of reflections for refinement.
<i>R</i>-factors based on <i>F</i>^2^ are statistically about twice as large
as those based on <i>F</i>, and <i>R</i>- factors based on ALL data will be
even larger.
;
_reflns_number_total     5266
_reflns_number_gt     3580
_reflns_threshold_expression     I>2\s(I)
_refine_ls_structure_factor_coef     Fsqd
_refine_ls_matrix_type     full
_refine_ls_R_factor_all     0.0886
_refine_ls_R_factor_gt     0.0536
_refine_ls_wR_factor_gt     0.1055
_refine_ls_wR_factor_ref     0.1228
_refine_ls_goodness_of_fit_ref     1.058
_refine_ls_restrained_S_all     1.058
_refine_ls_number_reflns     5266
_refine_ls_number_parameters     320
_refine_ls_number_restraints     0
_refine_ls_hydrogen_treatment     constr
_refine_ls_weighting_scheme     calc
_refine_ls_weighting_details
         'calc w=1/[\s^2^(Fo^2^)+(0.0365P)^2^+2.6423P] where P=(Fo^2^+2Fc^2^)/3'
_atom_sites_solution_hydrogens     geom
_atom_sites_solution_primary     direct
_atom_sites_solution_secondary     difmap
_refine_ls_shift/su_max     0.001
_refine_ls_shift/su_mean     0.000
_refine_diff_density_max     0.352
_refine_diff_density_min     -0.432
_refine_ls_extinction_method     none
_refine_ls_extinction_coef     ?
loop_
    _atom_type_symbol
    _atom_type_description
    _atom_type_scat_dispersion_real
    _atom_type_scat_dispersion_imag
    _atom_type_scat_source
    'C' 'C' 0.0033 0.0016
                         'International Tables Vol C Tables 4.2.6.8 and 6.1.1.4'
    'H' 'H' 0.0000 0.0000
                         'International Tables Vol C Tables 4.2.6.8 and 6.1.1.4'
    'N' 'N' 0.0061 0.0033
                         'International Tables Vol C Tables 4.2.6.8 and 6.1.1.4'
    'O' 'O' 0.0106 0.0060
                         'International Tables Vol C Tables 4.2.6.8 and 6.1.1.4'
    'S' 'S' 0.1246 0.1234
                         'International Tables Vol C Tables 4.2.6.8 and 6.1.1.4'
    'Br' 'Br' -0.2901 2.4595
                         'International Tables Vol C Tables 4.2.6.8 and 6.1.1.4'
_computing_data_collection     'CrysAlis PRO  (Oxford Diffraction, 2010)'
_computing_cell_refinement     'CrysAlis PRO  (Oxford Diffraction, 2010)'
_computing_data_reduction     'CrysAlis PRO  (Oxford Diffraction, 2010)'
_computing_structure_solution     'SHELXS97 (Sheldrick, 2008)'
_computing_structure_refinement     'SHELXL97 (Sheldrick, 2008)'
_computing_molecular_graphics     'ORTEP-3 (Farrugia, 1997)'
_computing_publication_material     'PLATON (Spek, 2009)'
loop_
    _atom_site_type_symbol
    _atom_site_label
    _atom_site_fract_x
    _atom_site_fract_y
    _atom_site_fract_z
    _atom_site_U_iso_or_equiv
    _atom_site_adp_type
    _atom_site_calc_flag
    _atom_site_refinement_flags
    _atom_site_occupancy
    _atom_site_symmetry_multiplicity
    _atom_site_disorder_assembly
    _atom_site_disorder_group
    Br Br1 0.24625(5) 1.11199(4) 0.216359(17) 0.07602(19) Uani d . 1 1 . .
    S S1 0.19179(12) 0.85193(11) 0.00058(3) 0.0626(3) Uani d . 1 1 . .
    S S2 0.10025(10) 0.89654(9) 0.14471(3) 0.0513(3) Uani d . 1 1 . .
    O O1 0.2090(4) 0.7302(3) -0.02194(10) 0.0849(10) Uani d . 1 1 . .
    O O2 0.1541(3) 0.9599(3) -0.02939(9) 0.0725(9) Uani d . 1 1 . .
    O O3 -0.0197(3) 0.4244(3) 0.15889(9) 0.0700(8) Uani d . 1 1 . .
    N N1 0.0612(4) 0.8411(3) 0.03700(10) 0.0628(9) Uani d . 1 1 . .
    H H1 0.0005 0.9035 0.0374 0.075 Uiso calc R 1 1 . .
    N N4 0.5272(3) 0.8077(3) 0.21918(12) 0.0604(9) Uani d . 1 1 . .
    N N5 0.3329(3) 0.7523(3) 0.16362(10) 0.0453(7) Uani d . 1 1 . .
    N N7 0.5265(4) 0.6181(3) 0.17624(14) 0.0733(10) Uani d . 1 1 . .
    C C1 0.3494(4) 0.8878(4) 0.03643(12) 0.0523(9) Uani d . 1 1 . .
    C C2 0.3591(4) 1.0096(4) 0.05852(13) 0.0518(9) Uani d . 1 1 . .
    C C3 0.4791(4) 1.0346(4) 0.08927(14) 0.0612(11) Uani d . 1 1 . .
    H H3 0.4856 1.1145 0.1045 0.073 Uiso calc R 1 1 . .
    C C4 0.5867(5) 0.9480(5) 0.09806(14) 0.0646(12) Uani d . 1 1 . .
    C C5 0.5758(5) 0.8317(5) 0.07489(15) 0.0699(12) Uani d . 1 1 . .
    H H5 0.6498 0.7725 0.0801 0.084 Uiso calc R 1 1 . .
    C C6 0.4601(5) 0.7970(4) 0.04384(15) 0.0652(11) Uani d . 1 1 . .
    C C7 0.2507(5) 1.1154(4) 0.05177(17) 0.0712(12) Uani d . 1 1 . .
    H H7A 0.2515 1.1474 0.0194 0.107 Uiso calc R 1 1 . .
    H H7B 0.2740 1.1842 0.0739 0.107 Uiso calc R 1 1 . .
    H H7C 0.1571 1.0825 0.0576 0.107 Uiso calc R 1 1 . .
    C C8 0.7134(5) 0.9787(6) 0.13240(16) 0.0922(17) Uani d . 1 1 . .
    H H8A 0.7873 1.0196 0.1151 0.138 Uiso calc R 1 1 . .
    H H8B 0.7499 0.9002 0.1467 0.138 Uiso calc R 1 1 . .
    H H8C 0.6832 1.0356 0.1572 0.138 Uiso calc R 1 1 . .
    C C9 0.0417(4) 0.7345(4) 0.06810(12) 0.0555(10) Uani d . 1 1 . .
    C C10 -0.0028(6) 0.6177(5) 0.04949(15) 0.0934(18) Uani d . 1 1 . .
    H H10 -0.0200 0.6100 0.0164 0.112 Uiso calc R 1 1 . .
    C C11 -0.0228(6) 0.5119(5) 0.07801(15) 0.0879(17) Uani d . 1 1 . .
    H H11 -0.0506 0.4335 0.0642 0.106 Uiso calc R 1 1 . .
    C C12 -0.0016(4) 0.5222(4) 0.12717(13) 0.0549(10) Uani d . 1 1 . .
    C C13 0.0332(4) 0.6404(4) 0.14644(12) 0.0500(9) Uani d . 1 1 . .
    H H13 0.0404 0.6497 0.1797 0.060 Uiso calc R 1 1 . .
    C C14 0.0579(4) 0.7461(4) 0.11776(12) 0.0449(8) Uani d . 1 1 . .
    C C15 -0.0514(6) 0.2991(4) 0.14117(17) 0.0791(14) Uani d . 1 1 . .
    H H15A -0.1376 0.3018 0.1209 0.119 Uiso calc R 1 1 . .
    H H15B -0.0645 0.2418 0.1677 0.119 Uiso calc R 1 1 . .
    H H15C 0.0265 0.2689 0.1229 0.119 Uiso calc R 1 1 . .
    C C16 0.2696(4) 0.8624(3) 0.17246(11) 0.0406(8) Uani d . 1 1 . .
    C C17 0.3325(4) 0.9525(3) 0.20396(12) 0.0466(9) Uani d . 1 1 . .
    C C18 0.4616(4) 0.7291(4) 0.18658(13) 0.0504(9) Uani d . 1 1 . .
    C C21 0.4617(4) 0.9181(4) 0.22662(13) 0.0580(10) Uani d . 1 1 . .
    H H21 0.5051 0.9760 0.2484 0.070 Uiso calc R 1 1 . .
    C C22 0.6581(5) 0.5732(5) 0.2017(2) 0.0938(16) Uani d . 1 1 . .
    H H22A 0.6940 0.6396 0.2237 0.113 Uiso calc R 1 1 . .
    H H22B 0.7306 0.5566 0.1787 0.113 Uiso calc R 1 1 . .
    C C23 0.6303(6) 0.4531(6) 0.2290(2) 0.110(2) Uani d . 1 1 . .
    H H23A 0.5689 0.4732 0.2551 0.131 Uiso calc R 1 1 . .
    H H23B 0.7204 0.4206 0.2431 0.131 Uiso calc R 1 1 . .
    C C24 0.5602(7) 0.3496(6) 0.1980(3) 0.124(2) Uani d . 1 1 . .
    H H24A 0.5336 0.2776 0.2179 0.148 Uiso calc R 1 1 . .
    H H24B 0.6275 0.3183 0.1752 0.148 Uiso calc R 1 1 . .
    C C25 0.4283(6) 0.4025(5) 0.1711(2) 0.1031(19) Uani d . 1 1 . .
    H H25A 0.3898 0.3377 0.1488 0.124 Uiso calc R 1 1 . .
    H H25B 0.3556 0.4214 0.1938 0.124 Uiso calc R 1 1 . .
    C C26 0.4612(6) 0.5222(5) 0.14396(18) 0.0857(15) Uani d . 1 1 . .
    H H26A 0.5261 0.5019 0.1189 0.103 Uiso calc R 1 1 . .
    H H26B 0.3735 0.5567 0.1288 0.103 Uiso calc R 1 1 . .
    C C27 0.4663(7) 0.6661(5) 0.0203(2) 0.113(2) Uani d . 1 1 . .
    H H27A 0.5549 0.6244 0.0300 0.169 Uiso calc R 1 1 . .
    H H27B 0.4606 0.6762 -0.0141 0.169 Uiso calc R 1 1 . .
    H H27C 0.3873 0.6144 0.0299 0.169 Uiso calc R 1 1 . .
loop_
    _atom_site_aniso_label
    _atom_site_aniso_U_11
    _atom_site_aniso_U_22
    _atom_site_aniso_U_33
    _atom_site_aniso_U_12
    _atom_site_aniso_U_13
    _atom_site_aniso_U_23
    Br1 0.0919(4) 0.0579(3) 0.0777(3) -0.0032(2) -0.0005(3) -0.0240(2)
    S1 0.0804(8) 0.0720(7) 0.0346(5) -0.0331(6) -0.0047(5) 0.0008(5)
    S2 0.0549(6) 0.0503(5) 0.0476(5) -0.0009(5) -0.0081(4) -0.0051(4)
    O1 0.117(3) 0.085(2) 0.0528(17) -0.039(2) -0.0007(17) -0.0228(16)
    O2 0.077(2) 0.095(2) 0.0442(15) -0.0272(17) -0.0060(14) 0.0220(15)
    O3 0.103(2) 0.0584(17) 0.0485(15) -0.0251(16) 0.0001(15) 0.0052(14)
    N1 0.069(2) 0.077(2) 0.0421(17) -0.0288(19) -0.0059(15) 0.0138(17)
    N4 0.055(2) 0.067(2) 0.058(2) -0.0087(18) -0.0134(16) -0.0050(18)
    N5 0.0479(18) 0.0480(18) 0.0394(16) -0.0064(14) -0.0029(13) -0.0011(14)
    N7 0.067(2) 0.062(2) 0.088(3) 0.0127(19) -0.018(2) -0.008(2)
    C1 0.063(2) 0.055(2) 0.0388(19) -0.016(2) 0.0010(17) -0.0008(18)
    C2 0.051(2) 0.059(2) 0.046(2) -0.013(2) 0.0029(17) 0.0005(19)
    C3 0.061(3) 0.073(3) 0.049(2) -0.024(2) 0.003(2) -0.009(2)
    C4 0.052(3) 0.099(4) 0.043(2) -0.016(3) 0.0038(19) 0.008(2)
    C5 0.060(3) 0.089(3) 0.061(3) 0.007(3) 0.008(2) 0.016(3)
    C6 0.080(3) 0.062(3) 0.054(2) -0.008(2) 0.010(2) -0.003(2)
    C7 0.075(3) 0.061(3) 0.077(3) -0.009(2) -0.004(2) -0.013(2)
    C8 0.058(3) 0.154(5) 0.063(3) -0.027(3) -0.008(2) 0.016(3)
    C9 0.067(3) 0.063(2) 0.0353(19) -0.032(2) -0.0038(17) 0.0024(18)
    C10 0.156(5) 0.090(4) 0.034(2) -0.069(4) 0.004(3) -0.008(2)
    C11 0.146(5) 0.075(3) 0.043(2) -0.061(3) 0.013(3) -0.012(2)
    C12 0.067(3) 0.057(2) 0.041(2) -0.023(2) 0.0038(18) 0.0000(19)
    C13 0.054(2) 0.064(3) 0.0313(18) -0.0146(19) -0.0020(16) -0.0010(18)
    C14 0.043(2) 0.055(2) 0.0353(18) -0.0125(17) -0.0051(15) -0.0019(17)
    C15 0.102(4) 0.052(3) 0.083(3) -0.015(3) 0.005(3) 0.000(2)
    C16 0.048(2) 0.045(2) 0.0282(16) -0.0126(17) 0.0002(14) 0.0024(15)
    C17 0.055(2) 0.048(2) 0.0370(19) -0.0115(18) 0.0042(17) -0.0042(16)
    C18 0.051(2) 0.054(2) 0.046(2) -0.0048(19) -0.0029(18) 0.0033(18)
    C21 0.065(3) 0.064(3) 0.045(2) -0.019(2) -0.0068(19) -0.009(2)
    C22 0.058(3) 0.093(4) 0.129(5) 0.014(3) -0.007(3) 0.003(4)
    C23 0.064(3) 0.132(5) 0.131(5) 0.015(3) -0.015(3) 0.053(4)
    C24 0.085(4) 0.083(4) 0.200(7) -0.002(3) -0.019(4) 0.042(5)
    C25 0.088(4) 0.073(3) 0.145(5) -0.006(3) -0.022(4) 0.006(4)
    C26 0.099(4) 0.072(3) 0.085(3) 0.023(3) -0.010(3) -0.016(3)
    C27 0.159(6) 0.076(4) 0.102(4) 0.015(4) -0.002(4) -0.023(3)
_geom_special_details
;
All e.s.d.'s (except the e.s.d. in the dihedral angle between two l.s. planes)
are estimated using the full covariance matrix. The cell e.s.d.'s are taken
into account individually in the estimation of e.s.d.'s in distances, angles
and torsion angles; correlations between e.s.d.'s in cell parameters are only
used when they are defined by crystal symmetry. An approximate (isotropic)
treatment of cell e.s.d.'s is used for estimating e.s.d.'s involving l.s.
planes.
;
loop_
    _geom_bond_atom_site_label_1
    _geom_bond_atom_site_label_2
    _geom_bond_site_symmetry_2
    _geom_bond_distance
    _geom_bond_publ_flag
    Br1 C17 . 1.878(4) ?
    S1 O1 . 1.422(3) ?
    S1 O2 . 1.429(3) ?
    S1 N1 . 1.628(3) ?
    S1 C1 . 1.774(4) ?
    S2 C16 . 1.760(4) ?
    S2 C14 . 1.766(4) ?
    O3 C12 . 1.360(4) ?
    O3 C15 . 1.415(5) ?
    N1 C9 . 1.420(5) ?
    N1 H1 . 0.8600 ?
    N4 C21 . 1.319(5) ?
    N4 C18 . 1.343(5) ?
    N5 C16 . 1.313(4) ?
    N5 C18 . 1.353(4) ?
    N7 C18 . 1.339(5) ?
    N7 C26 . 1.452(6) ?
    N7 C22 . 1.461(6) ?
    C1 C2 . 1.405(5) ?
    C1 C6 . 1.405(6) ?
    C2 C3 . 1.398(5) ?
    C2 C7 . 1.497(6) ?
    C3 C4 . 1.360(6) ?
    C3 H3 . 0.9300 ?
    C4 C5 . 1.368(6) ?
    C4 C8 . 1.516(6) ?
    C5 C6 . 1.395(6) ?
    C5 H5 . 0.9300 ?
    C6 C27 . 1.509(6) ?
    C7 H7A . 0.9600 ?
    C7 H7B . 0.9600 ?
    C7 H7C . 0.9600 ?
    C8 H8A . 0.9600 ?
    C8 H8B . 0.9600 ?
    C8 H8C . 0.9600 ?
    C9 C10 . 1.373(5) ?
    C9 C14 . 1.388(5) ?
    C10 C11 . 1.372(6) ?
    C10 H10 . 0.9300 ?
    C11 C12 . 1.376(5) ?
    C11 H11 . 0.9300 ?
    C12 C13 . 1.369(5) ?
    C13 C14 . 1.382(5) ?
    C13 H13 . 0.9300 ?
    C15 H15A . 0.9600 ?
    C15 H15B . 0.9600 ?
    C15 H15C . 0.9600 ?
    C16 C17 . 1.390(4) ?
    C17 C21 . 1.379(5) ?
    C21 H21 . 0.9300 ?
    C22 C23 . 1.488(7) ?
    C22 H22A . 0.9700 ?
    C22 H22B . 0.9700 ?
    C23 C24 . 1.505(8) ?
    C23 H23A . 0.9700 ?
    C23 H23B . 0.9700 ?
    C24 C25 . 1.511(7) ?
    C24 H24A . 0.9700 ?
    C24 H24B . 0.9700 ?
    C25 C26 . 1.493(7) ?
    C25 H25A . 0.9700 ?
    C25 H25B . 0.9700 ?
    C26 H26A . 0.9700 ?
    C26 H26B . 0.9700 ?
    C27 H27A . 0.9600 ?
    C27 H27B . 0.9600 ?
    C27 H27C . 0.9600 ?
loop_
    _geom_angle_atom_site_label_1
    _geom_angle_atom_site_label_2
    _geom_angle_atom_site_label_3
    _geom_angle_site_symmetry_1
    _geom_angle_site_symmetry_3
    _geom_angle
    _geom_angle_publ_flag
    O1 S1 O2 . . 117.88(18) ?
    O1 S1 N1 . . 108.56(19) ?
    O2 S1 N1 . . 104.34(19) ?
    O1 S1 C1 . . 108.9(2) ?
    O2 S1 C1 . . 109.66(17) ?
    N1 S1 C1 . . 106.87(16) ?
    C16 S2 C14 . . 100.67(17) ?
    C12 O3 C15 . . 119.2(3) ?
    C9 N1 S1 . . 123.8(3) ?
    C9 N1 H1 . . 118.1 ?
    S1 N1 H1 . . 118.1 ?
    C21 N4 C18 . . 115.7(3) ?
    C16 N5 C18 . . 117.5(3) ?
    C18 N7 C26 . . 122.7(4) ?
    C18 N7 C22 . . 123.2(4) ?
    C26 N7 C22 . . 113.4(4) ?
    C2 C1 C6 . . 120.5(4) ?
    C2 C1 S1 . . 117.9(3) ?
    C6 C1 S1 . . 121.6(3) ?
    C3 C2 C1 . . 117.8(4) ?
    C3 C2 C7 . . 117.1(4) ?
    C1 C2 C7 . . 125.1(3) ?
    C4 C3 C2 . . 123.3(4) ?
    C4 C3 H3 . . 118.4 ?
    C2 C3 H3 . . 118.4 ?
    C3 C4 C5 . . 117.4(4) ?
    C3 C4 C8 . . 121.4(5) ?
    C5 C4 C8 . . 121.2(5) ?
    C4 C5 C6 . . 123.7(4) ?
    C4 C5 H5 . . 118.1 ?
    C6 C5 H5 . . 118.1 ?
    C5 C6 C1 . . 117.3(4) ?
    C5 C6 C27 . . 117.1(5) ?
    C1 C6 C27 . . 125.6(4) ?
    C2 C7 H7A . . 109.5 ?
    C2 C7 H7B . . 109.5 ?
    H7A C7 H7B . . 109.5 ?
    C2 C7 H7C . . 109.5 ?
    H7A C7 H7C . . 109.5 ?
    H7B C7 H7C . . 109.5 ?
    C4 C8 H8A . . 109.5 ?
    C4 C8 H8B . . 109.5 ?
    H8A C8 H8B . . 109.5 ?
    C4 C8 H8C . . 109.5 ?
    H8A C8 H8C . . 109.5 ?
    H8B C8 H8C . . 109.5 ?
    C10 C9 C14 . . 117.9(3) ?
    C10 C9 N1 . . 120.1(3) ?
    C14 C9 N1 . . 121.9(3) ?
    C11 C10 C9 . . 122.3(4) ?
    C11 C10 H10 . . 118.9 ?
    C9 C10 H10 . . 118.9 ?
    C10 C11 C12 . . 119.7(4) ?
    C10 C11 H11 . . 120.1 ?
    C12 C11 H11 . . 120.1 ?
    O3 C12 C13 . . 116.6(3) ?
    O3 C12 C11 . . 124.8(4) ?
    C13 C12 C11 . . 118.6(4) ?
    C12 C13 C14 . . 121.7(3) ?
    C12 C13 H13 . . 119.1 ?
    C14 C13 H13 . . 119.1 ?
    C13 C14 C9 . . 119.6(3) ?
    C13 C14 S2 . . 119.7(3) ?
    C9 C14 S2 . . 120.7(3) ?
    O3 C15 H15A . . 109.5 ?
    O3 C15 H15B . . 109.5 ?
    H15A C15 H15B . . 109.5 ?
    O3 C15 H15C . . 109.5 ?
    H15A C15 H15C . . 109.5 ?
    H15B C15 H15C . . 109.5 ?
    N5 C16 C17 . . 121.5(3) ?
    N5 C16 S2 . . 119.7(2) ?
    C17 C16 S2 . . 118.8(3) ?
    C21 C17 C16 . . 116.4(3) ?
    C21 C17 Br1 . . 121.1(3) ?
    C16 C17 Br1 . . 122.4(3) ?
    N7 C18 N4 . . 118.1(4) ?
    N7 C18 N5 . . 116.9(3) ?
    N4 C18 N5 . . 125.1(4) ?
    N4 C21 C17 . . 123.7(3) ?
    N4 C21 H21 . . 118.2 ?
    C17 C21 H21 . . 118.2 ?
    N7 C22 C23 . . 110.5(4) ?
    N7 C22 H22A . . 109.6 ?
    C23 C22 H22A . . 109.6 ?
    N7 C22 H22B . . 109.6 ?
    C23 C22 H22B . . 109.6 ?
    H22A C22 H22B . . 108.1 ?
    C22 C23 C24 . . 112.6(5) ?
    C22 C23 H23A . . 109.1 ?
    C24 C23 H23A . . 109.1 ?
    C22 C23 H23B . . 109.1 ?
    C24 C23 H23B . . 109.1 ?
    H23A C23 H23B . . 107.8 ?
    C23 C24 C25 . . 110.1(5) ?
    C23 C24 H24A . . 109.6 ?
    C25 C24 H24A . . 109.6 ?
    C23 C24 H24B . . 109.6 ?
    C25 C24 H24B . . 109.6 ?
    H24A C24 H24B . . 108.1 ?
    C26 C25 C24 . . 111.6(5) ?
    C26 C25 H25A . . 109.3 ?
    C24 C25 H25A . . 109.3 ?
    C26 C25 H25B . . 109.3 ?
    C24 C25 H25B . . 109.3 ?
    H25A C25 H25B . . 108.0 ?
    N7 C26 C25 . . 110.3(4) ?
    N7 C26 H26A . . 109.6 ?
    C25 C26 H26A . . 109.6 ?
    N7 C26 H26B . . 109.6 ?
    C25 C26 H26B . . 109.6 ?
    H26A C26 H26B . . 108.1 ?
    C6 C27 H27A . . 109.5 ?
    C6 C27 H27B . . 109.5 ?
    H27A C27 H27B . . 109.5 ?
    C6 C27 H27C . . 109.5 ?
    H27A C27 H27C . . 109.5 ?
    H27B C27 H27C . . 109.5 ?
loop_
    _geom_torsion_atom_site_label_1
    _geom_torsion_atom_site_label_2
    _geom_torsion_atom_site_label_3
    _geom_torsion_atom_site_label_4
    _geom_torsion_site_symmetry_1
    _geom_torsion_site_symmetry_2
    _geom_torsion_site_symmetry_3
    _geom_torsion_site_symmetry_4
    _geom_torsion
    _geom_torsion_publ_flag
    O1 S1 N1 C9 . . . . 42.9(3) ?
    O2 S1 N1 C9 . . . . 169.4(3) ?
    C1 S1 N1 C9 . . . . -74.5(3) ?
    O1 S1 C1 C2 . . . . 174.6(3) ?
    O2 S1 C1 C2 . . . . 44.2(3) ?
    N1 S1 C1 C2 . . . . -68.3(3) ?
    O1 S1 C1 C6 . . . . -7.1(4) ?
    O2 S1 C1 C6 . . . . -137.5(3) ?
    N1 S1 C1 C6 . . . . 110.0(3) ?
    C6 C1 C2 C3 . . . . -2.4(5) ?
    S1 C1 C2 C3 . . . . 175.9(3) ?
    C6 C1 C2 C7 . . . . 177.6(4) ?
    S1 C1 C2 C7 . . . . -4.1(5) ?
    C1 C2 C3 C4 . . . . 1.0(6) ?
    C7 C2 C3 C4 . . . . -179.0(4) ?
    C2 C3 C4 C5 . . . . 0.8(6) ?
    C2 C3 C4 C8 . . . . -178.9(4) ?
    C3 C4 C5 C6 . . . . -1.3(6) ?
    C8 C4 C5 C6 . . . . 178.4(4) ?
    C4 C5 C6 C1 . . . . -0.1(6) ?
    C4 C5 C6 C27 . . . . 178.7(4) ?
    C2 C1 C6 C5 . . . . 2.0(6) ?
    S1 C1 C6 C5 . . . . -176.3(3) ?
    C2 C1 C6 C27 . . . . -176.6(4) ?
    S1 C1 C6 C27 . . . . 5.1(6) ?
    S1 N1 C9 C10 . . . . -71.3(5) ?
    S1 N1 C9 C14 . . . . 112.7(4) ?
    C14 C9 C10 C11 . . . . -4.0(8) ?
    N1 C9 C10 C11 . . . . 179.8(5) ?
    C9 C10 C11 C12 . . . . 1.7(9) ?
    C15 O3 C12 C13 . . . . -178.0(4) ?
    C15 O3 C12 C11 . . . . 5.4(7) ?
    C10 C11 C12 O3 . . . . 179.3(5) ?
    C10 C11 C12 C13 . . . . 2.8(8) ?
    O3 C12 C13 C14 . . . . 178.3(3) ?
    C11 C12 C13 C14 . . . . -5.0(6) ?
    C12 C13 C14 C9 . . . . 2.6(6) ?
    C12 C13 C14 S2 . . . . 179.2(3) ?
    C10 C9 C14 C13 . . . . 1.8(6) ?
    N1 C9 C14 C13 . . . . 177.9(4) ?
    C10 C9 C14 S2 . . . . -174.7(4) ?
    N1 C9 C14 S2 . . . . 1.4(5) ?
    C16 S2 C14 C13 . . . . 67.1(3) ?
    C16 S2 C14 C9 . . . . -116.3(3) ?
    C18 N5 C16 C17 . . . . 0.4(5) ?
    C18 N5 C16 S2 . . . . -178.6(2) ?
    C14 S2 C16 N5 . . . . 8.3(3) ?
    C14 S2 C16 C17 . . . . -170.8(3) ?
    N5 C16 C17 C21 . . . . -2.3(5) ?
    S2 C16 C17 C21 . . . . 176.7(3) ?
    N5 C16 C17 Br1 . . . . 178.8(2) ?
    S2 C16 C17 Br1 . . . . -2.2(4) ?
    C26 N7 C18 N4 . . . . 175.9(4) ?
    C22 N7 C18 N4 . . . . 5.7(6) ?
    C26 N7 C18 N5 . . . . -3.1(6) ?
    C22 N7 C18 N5 . . . . -173.3(4) ?
    C21 N4 C18 N7 . . . . 177.3(4) ?
    C21 N4 C18 N5 . . . . -3.7(6) ?
    C16 N5 C18 N7 . . . . -178.3(3) ?
    C16 N5 C18 N4 . . . . 2.8(5) ?
    C18 N4 C21 C17 . . . . 1.5(6) ?
    C16 C17 C21 N4 . . . . 1.3(6) ?
    Br1 C17 C21 N4 . . . . -179.8(3) ?
    C18 N7 C22 C23 . . . . 114.5(5) ?
    C26 N7 C22 C23 . . . . -56.6(6) ?
    N7 C22 C23 C24 . . . . 53.4(7) ?
    C22 C23 C24 C25 . . . . -52.3(7) ?
    C23 C24 C25 C26 . . . . 53.1(7) ?
    C18 N7 C26 C25 . . . . -113.2(5) ?
    C22 N7 C26 C25 . . . . 57.9(6) ?
    C24 C25 C26 N7 . . . . -55.7(7) ?
loop_
    _geom_hbond_atom_site_label_D
    _geom_hbond_atom_site_label_H
    _geom_hbond_atom_site_label_A
    _geom_hbond_site_symmetry_A
    _geom_hbond_distance_DH
    _geom_hbond_distance_HA
    _geom_hbond_distance_DA
    _geom_hbond_angle_DHA
    _geom_hbond_publ_flag
    N1 H1 O2 3_575 0.86 2.03 2.880(5) 172 yes
    C8 H8A O2 3_675 0.96 2.48 3.242(5) 136 yes
    C11 H11 O1 3_565 0.93 2.50 3.387(6) 159 yes
_iucr_refine_instructions_details
;
TITL SRIA1 in P2(1)/n
CELL  0.71073   9.3334  10.3635  27.8258   90.000   92.924   90.000
ZERR     4.00   0.0005   0.0004   0.0011    0.000    0.004    0.000
LATT   1
SYMM  1/2 - X, 1/2 + Y, 1/2 - Z
SFAC  C    H    N    O    S    BR
UNIT  100  116  16   12   8    4
MERG   2
OMIT    -3.00  52.00
FMAP   2
PLAN   10
ACTA
BOND   $H
CONF
LIST   4
L.S.   4
WGHT    0.036500    2.642300
FVAR       3.82421
BR1   6    0.246254    1.111993    0.216359    11.00000    0.09194    0.05793 =
         0.07770   -0.02405   -0.00053   -0.00317
S1    5    0.191787    0.851926    0.000582    11.00000    0.08041    0.07197 =
         0.03462    0.00076   -0.00467   -0.03307
S2    5    0.100252    0.896540    0.144712    11.00000    0.05491    0.05026 =
         0.04765   -0.00505   -0.00806   -0.00090
O1    4    0.209027    0.730187   -0.021943    11.00000    0.11658    0.08469 =
         0.05283   -0.02282   -0.00067   -0.03882
O2    4    0.154114    0.959888   -0.029394    11.00000    0.07728    0.09517 =
         0.04422    0.02203   -0.00595   -0.02717
O3    4   -0.019709    0.424429    0.158895    11.00000    0.10256    0.05843 =
         0.04854    0.00525    0.00011   -0.02507
N1    3    0.061194    0.841084    0.036995    11.00000    0.06874    0.07664 =
         0.04211    0.01381   -0.00589   -0.02876
AFIX  43
H1    2    0.000506    0.903465    0.037420    11.00000   -1.20000
AFIX   0
N4    3    0.527201    0.807705    0.219176    11.00000    0.05454    0.06662 =
         0.05846   -0.00495   -0.01342   -0.00874
N5    3    0.332857    0.752272    0.163623    11.00000    0.04790    0.04799 =
         0.03937   -0.00107   -0.00288   -0.00642
N7    3    0.526531    0.618070    0.176239    11.00000    0.06679    0.06249 =
         0.08838   -0.00842   -0.01772    0.01270
C1    1    0.349414    0.887804    0.036432    11.00000    0.06275    0.05513 =
         0.03885   -0.00079    0.00096   -0.01574
C2    1    0.359102    1.009591    0.058525    11.00000    0.05070    0.05918 =
         0.04551    0.00048    0.00291   -0.01276
C3    1    0.479081    1.034649    0.089273    11.00000    0.06100    0.07323 =
         0.04934   -0.00910    0.00310   -0.02371
AFIX  43
H3    2    0.485610    1.114522    0.104461    11.00000   -1.20000
AFIX   0
C4    1    0.586659    0.948034    0.098065    11.00000    0.05218    0.09908 =
         0.04268    0.00763    0.00381   -0.01625
C5    1    0.575811    0.831729    0.074887    11.00000    0.06018    0.08869 =
         0.06144    0.01640    0.00824    0.00693
AFIX  43
H5    2    0.649772    0.772452    0.080127    11.00000   -1.20000
AFIX   0
C6    1    0.460123    0.796999    0.043843    11.00000    0.08008    0.06212 =
         0.05390   -0.00315    0.00959   -0.00784
C7    1    0.250711    1.115406    0.051771    11.00000    0.07480    0.06108 =
         0.07683   -0.01253   -0.00399   -0.00893
AFIX 137
H7A   2    0.251537    1.147446    0.019416    11.00000   -1.50000
H7B   2    0.274031    1.184155    0.073934    11.00000   -1.50000
H7C   2    0.157070    1.082460    0.057634    11.00000   -1.50000
AFIX   0
C8    1    0.713375    0.978654    0.132400    11.00000    0.05849    0.15415 =
         0.06287    0.01565   -0.00838   -0.02703
AFIX 137
H8A   2    0.787253    1.019574    0.115076    11.00000   -1.50000
H8B   2    0.749900    0.900220    0.146708    11.00000   -1.50000
H8C   2    0.683237    1.035563    0.157165    11.00000   -1.50000
AFIX   0
C9    1    0.041722    0.734550    0.068096    11.00000    0.06723    0.06319 =
         0.03528    0.00244   -0.00383   -0.03154
C10   1   -0.002802    0.617692    0.049486    11.00000    0.15587    0.09021 =
         0.03421   -0.00769    0.00438   -0.06949
AFIX  43
H10   2   -0.019975    0.609994    0.016394    11.00000   -1.20000
AFIX   0
C11   1   -0.022834    0.511903    0.078011    11.00000    0.14593    0.07523 =
         0.04347   -0.01153    0.01278   -0.06067
AFIX  43
H11   2   -0.050640    0.433526    0.064186    11.00000   -1.20000
AFIX   0
C12   1   -0.001607    0.522242    0.127174    11.00000    0.06664    0.05705 =
         0.04111    0.00000    0.00378   -0.02306
C13   1    0.033207    0.640391    0.146444    11.00000    0.05371    0.06449 =
         0.03125   -0.00099   -0.00198   -0.01459
AFIX  43
H13   2    0.040413    0.649737    0.179720    11.00000   -1.20000
AFIX   0
C14   1    0.057923    0.746123    0.117761    11.00000    0.04341    0.05513 =
         0.03529   -0.00185   -0.00512   -0.01252
C15   1   -0.051374    0.299144    0.141168    11.00000    0.10221    0.05212 =
         0.08302    0.00019    0.00500   -0.01483
AFIX 137
H15A  2   -0.137633    0.301750    0.120867    11.00000   -1.50000
H15B  2   -0.064501    0.241758    0.167667    11.00000   -1.50000
H15C  2    0.026525    0.268911    0.122943    11.00000   -1.50000
AFIX   0
C16   1    0.269622    0.862355    0.172460    11.00000    0.04796    0.04536 =
         0.02816    0.00243    0.00020   -0.01264
C17   1    0.332455    0.952532    0.203961    11.00000    0.05546    0.04752 =
         0.03702   -0.00415    0.00418   -0.01150
C18   1    0.461572    0.729130    0.186582    11.00000    0.05114    0.05369 =
         0.04575    0.00330   -0.00288   -0.00485
C21   1    0.461694    0.918109    0.226623    11.00000    0.06454    0.06364 =
         0.04477   -0.00853   -0.00677   -0.01850
AFIX  43
H21   2    0.505058    0.975995    0.248371    11.00000   -1.20000
AFIX   0
C22   1    0.658054    0.573161    0.201676    11.00000    0.05818    0.09301 =
         0.12902    0.00254   -0.00739    0.01423
AFIX  23
H22A  2    0.694000    0.639605    0.223688    11.00000   -1.20000
H22B  2    0.730634    0.556639    0.178706    11.00000   -1.20000
AFIX   0
C23   1    0.630306    0.453060    0.229005    11.00000    0.06359    0.13215 =
         0.13092    0.05274   -0.01506    0.01487
AFIX  23
H23A  2    0.568908    0.473242    0.255078    11.00000   -1.20000
H23B  2    0.720441    0.420572    0.243082    11.00000   -1.20000
AFIX   0
C24   1    0.560240    0.349550    0.197976    11.00000    0.08503    0.08328 =
         0.19998    0.04195   -0.01914   -0.00215
AFIX  23
H24A  2    0.533592    0.277586    0.217944    11.00000   -1.20000
H24B  2    0.627465    0.318349    0.175188    11.00000   -1.20000
AFIX   0
C25   1    0.428252    0.402457    0.171120    11.00000    0.08834    0.07282 =
         0.14528    0.00646   -0.02244   -0.00635
AFIX  23
H25A  2    0.389842    0.337697    0.148831    11.00000   -1.20000
H25B  2    0.355605    0.421360    0.193822    11.00000   -1.20000
AFIX   0
C26   1    0.461220    0.522231    0.143965    11.00000    0.09865    0.07236 =
         0.08471   -0.01557   -0.00998    0.02337
AFIX  23
H26A  2    0.526123    0.501886    0.118901    11.00000   -1.20000
H26B  2    0.373516    0.556722    0.128789    11.00000   -1.20000
AFIX   0
C27   1    0.466318    0.666096    0.020284    11.00000    0.15907    0.07591 =
         0.10243   -0.02338   -0.00183    0.01508
AFIX 137
H27A  2    0.554946    0.624411    0.030034    11.00000   -1.50000
H27B  2    0.460625    0.676159   -0.014057    11.00000   -1.50000
H27C  2    0.387325    0.614446    0.029887    11.00000   -1.50000
HKLF    4
END
;
data_global
_journal_date_recd_electronic     2012-08-17
_journal_date_accepted     2012-08-18
_journal_name_full     'Acta Crystallographica, Section E'
_journal_year     2012
_journal_volume     68
_journal_issue      9
_journal_page_first     o2767
_journal_page_last     o2767
_journal_paper_category     QO
_journal_paper_doi     10.1107/S1600536812036185
_journal_coeditor_code     HB6940
_publ_contact_author_name     'Sridhar, M. A.'
_publ_contact_author_address
;
Department of Studies in Physics Manasagangotri
University of Mysore, Mysore 570 006
India
;
_publ_contact_author_email     'mas@physics.uni-mysore.ac.in'
_publ_contact_author_fax     '+918212419333'
_publ_contact_author_phone     '+918212419363'
_publ_section_title
;\
<i>N</i>-(2-{[5-Bromo-2-(piperidin-1-yl)pyrimidin-4-yl]sulfanyl}-4-\
methoxyphenyl)-2,4,6-trimethylbenzenesulfonamide
;
loop_
    _publ_author_name
    _publ_author_footnote
    _publ_author_address
    'Mohan Kumar' .
;
Department of Studies in Physics,
Manasagangotri,
University of Mysore,
Mysore 570 006
India
;
    'Mallesha, L.' .
;
PG Department of Studies in Chemistry,
JSS College of Arts, Commerce and Science,
Ooty Road, Mysore 570 025
India
;
    'Sridhar, M. A.' .
;
Department of Studies in Physics,
Manasagangotri,
University of Mysore,
Mysore 570 006
India
;
    'Kapoor, Kamini' .
;
X-ray Crystallography Laboratory,
Post-Graduate Department of Physics & Electronics,
University of Jammu, Jammu Tawi 180 006, India
;
    'Gupta, Vivek K.' .
;
X-ray Crystallography Laboratory,
Post-Graduate Department of Physics & Electronics,
University of Jammu, Jammu Tawi 180 006, India
;
    'Rajni Kant' .
;
X-ray Crystallography Laboratory,
Post-Graduate Department of Physics & Electronics,
University of Jammu, Jammu Tawi 180 006, India
;
