# Supplementary material for: N-(2-{[5-Bromo-2-(piperidin-1-yl)pyrimidin-4-yl]sulfan­yl}-4-meth­oxy­phen­yl)-2,4,6-trimethyl­benzene­sulfonamide
Source: Acta Crystallogr Sect E Struct Rep Online. 2012 Aug 25;68(Pt 9):o2767. doi: 10.1107/S1600536812036185 (PMC3435802; doi:10.1107/S1600536812036185)
Supplement: Supplementary file 2 [file e-68-o2767-Isup2.hkl]

#
# h,k,l, Fc-squared, Fo-squared, sigma(Fo-squared) and status flag
#
data_I
_shelx_title ' SRIA1 in P2(1)/n'
_shelx_refln_list_code          4
_shelx_F_calc_maximum      278.86
_exptl_crystal_F_000      1192.00
_reflns_d_resolution_high  0.8107
 
loop_
 _symmetry_equiv_pos_as_xyz
 'x, y, z'
 '-x+1/2, y+1/2, -z+1/2'
 '-x, -y, -z'
 'x-1/2, -y-1/2, z-1/2'
 
_cell_length_a     9.3334
_cell_length_b    10.3635
_cell_length_c    27.8258
_cell_angle_alpha  90.000
_cell_angle_beta   92.924
_cell_angle_gamma  90.000
 
_shelx_F_squared_multiplier     1.000
 
loop_
 _refln_index_h
 _refln_index_k
 _refln_index_l
 _refln_F_squared_calc
 _refln_F_squared_meas
 _refln_F_squared_sigma
 _refln_observed_status
   2   0   0     8231.47     8094.01     62.34 o
   4   0   0    18101.55    17996.59    358.37 o
   6   0   0      441.02      450.71     33.71 o
   8   0   0       67.24       25.06     18.50 o
  10   0   0      182.76      178.09     37.12 o
   2   1   0     8704.86     8835.19     79.30 o
   3   1   0     8450.37     8662.13     96.06 o
   4   1   0     1422.90     1622.51     27.92 o
   5   1   0     1724.11     1700.88     37.76 o
   6   1   0      556.51      475.57     26.74 o
   7   1   0      152.70      126.22     23.96 o
   8   1   0       72.50       55.33     13.22 o
   9   1   0        0.31      -22.12     14.75 o
  10   1   0       11.25        6.78     14.14 o
  11   1   0       12.79        8.91     21.44 o
   0   2   0     3752.53     3815.16     31.15 o
   1   2   0     1404.33     1706.42     20.06 o
   2   2   0      442.03      508.53     15.25 o
   3   2   0     9307.36     9448.84     76.06 o
   4   2   0      380.11      469.84     22.56 o
   5   2   0     8530.72     8485.51     98.79 o
   6   2   0      130.77      101.42      9.73 o
   7   2   0      962.81     1126.25     41.93 o
   8   2   0      634.47      550.12     46.75 o
   9   2   0      550.19      538.01     44.67 o
  10   2   0       15.53       16.14     18.34 o
  11   2   0       34.19       39.86     16.55 o
   1   3   0     2048.99     2067.68     21.71 o
   2   3   0     2546.36     2581.35     34.24 o
   3   3   0      278.64      267.97     12.50 o
   4   3   0      200.46      210.27     12.87 o
   5   3   0      346.97      351.41     22.22 o
   6   3   0      192.46      184.38     19.41 o
   7   3   0      125.88      118.95     20.13 o
   8   3   0        2.55       -0.52     10.72 o
   9   3   0       26.33      -15.32     14.90 o
  10   3   0       25.78       29.15     13.72 o
  11   3   0       36.00       22.15     21.28 o
   0   4   0    16470.51    16206.63    108.54 o
   1   4   0       20.26       29.51      4.51 o
   2   4   0     7266.38     7409.94     84.59 o
   3   4   0     4008.18     3986.39     72.54 o
   4   4   0     2701.93     2652.06     74.25 o
   5   4   0      297.02      250.65     17.98 o
   6   4   0     2993.28     2818.12    126.11 o
   7   4   0      183.67      243.88     33.80 o
   8   4   0      284.57      315.83     36.19 o
   9   4   0        0.23       -6.61     22.13 o
  10   4   0        3.69       14.46     13.05 o
   1   5   0     3493.93     3695.48     43.90 o
   2   5   0      140.49      151.37     11.36 o
   3   5   0      123.18      111.17     11.70 o
   4   5   0       58.27       47.85      8.48 o
   5   5   0       54.74       38.16      6.83 o
   6   5   0       25.85       32.16     13.49 o
   7   5   0       48.58       18.49     12.50 o
   8   5   0       46.32       97.79     24.09 o
   9   5   0       29.55       63.67     20.84 o
  10   5   0       21.16       -2.15     24.20 o
   0   6   0     2019.31     2096.66     53.95 o
   1   6   0      406.81      289.95     14.24 o
   2   6   0      469.45      471.68     22.39 o
   3   6   0     5370.54     5403.76    101.68 o
   4   6   0        4.17       -6.55     12.86 o
   5   6   0      251.37      244.93     26.42 o
   6   6   0      191.48      212.60     27.42 o
   7   6   0      312.62      382.36     48.30 o
   8   6   0       54.75       42.92     14.73 o
   9   6   0       68.25      105.28     34.65 o
  10   6   0       34.13        4.43     31.93 o
   1   7   0      517.35      505.62     19.79 o
   2   7   0      106.76       72.43     11.62 o
   3   7   0        3.49       38.19     12.85 o
   4   7   0      536.80      589.90     34.72 o
   5   7   0      139.51      142.61     24.81 o
   6   7   0       36.16       43.68     15.60 o
   7   7   0      200.67      198.46     28.44 o
   8   7   0        4.93        3.50     13.81 o
   9   7   0       66.38       36.66     24.95 o
   0   8   0     4170.76     3988.40     89.09 o
   1   8   0     1150.59     1199.55     37.35 o
   2   8   0     1157.76     1199.65     48.13 o
   3   8   0     2252.46     2277.20     80.19 o
   4   8   0      553.48      601.31     44.71 o
   5   8   0      287.02      331.91     35.78 o
   6   8   0       62.21      119.20     25.74 o
   7   8   0        6.47       16.51     18.10 o
   8   8   0       75.65       17.40     34.90 o
   1   9   0       27.33       20.79     13.89 o
   2   9   0       20.48       48.50     14.69 o
   3   9   0        3.89       28.95     16.24 o
   4   9   0       43.41       19.10     14.98 o
   5   9   0      199.25      209.51     29.14 o
   6   9   0       14.19       11.20     17.15 o
   7   9   0        7.55       51.52     31.34 o
   8   9   0       31.08       86.64     34.42 o
   0  10   0      285.75      347.66     48.66 o
   1  10   0      293.50      334.35     28.89 o
   2  10   0       12.80      -13.30     12.03 o
   3  10   0      304.98      369.28     33.87 o
   4  10   0       79.14       54.82     30.89 o
   5  10   0      232.77      275.58     36.32 o
   6  10   0      217.94      249.96     46.02 o
   7  10   0       22.97       16.88     29.37 o
   1  11   0        0.45      -14.29     11.62 o
   2  11   0       11.86       27.95     16.63 o
   3  11   0        4.08       32.07     17.73 o
   4  11   0       19.57       21.45     15.43 o
   5  11   0       63.32       60.67     25.01 o
   0  12   0       51.78       49.73     31.63 o
   1  12   0      140.10      150.94     26.62 o
   2  12   0       80.72      134.04     26.94 o
   3  12   0      454.12      534.34     48.34 o
 -11   0   1        1.06        5.19     36.73 o
  -9   0   1      265.52      185.47     36.08 o
  -7   0   1     2108.45     2188.71    106.50 o
  -5   0   1     7840.23     7411.58    129.04 o
  -3   0   1     4914.15     4601.39     64.40 o
   3   0   1     4058.42     3808.23     71.41 o
   5   0   1     1677.76     1915.39    112.97 o
   7   0   1      388.68      410.41     36.14 o
   9   0   1       66.66       30.08     17.20 o
  11   0   1      109.84      119.74     36.42 o
 -11   1   1        0.77       -8.30     13.27 o
 -10   1   1        0.14      -13.37     21.40 o
  -9   1   1       64.81       55.43     20.69 o
  -8   1   1      581.27      547.99     34.34 o
  -7   1   1     1181.43     1072.90     51.46 o
  -6   1   1      127.93       92.97      9.05 o
  -5   1   1     2625.65     2673.43     49.58 o
  -4   1   1       63.94       49.28      5.02 o
  -3   1   1     2414.04     2689.95     33.94 o
  -2   1   1    18985.70    18804.87    147.49 o
   2   1   1    17597.15    16373.77     68.63 o
   3   1   1     3098.21     3362.73     39.05 o
   4   1   1     5479.96     5598.92     49.55 o
   5   1   1     1671.70     1742.22     34.02 o
   6   1   1      244.88      229.75     18.63 o
   7   1   1      447.51      458.81     38.30 o
   8   1   1      595.80      503.16     41.30 o
   9   1   1        3.99      -10.08     13.66 o
  10   1   1        4.98      -19.42     12.94 o
  11   1   1       31.93       46.81     17.25 o
 -11   2   1       15.99       39.47     19.58 o
 -10   2   1      351.81      371.12     40.18 o
  -9   2   1        2.56      -11.07     13.27 o
  -8   2   1       34.23       71.24     16.30 o
  -7   2   1       49.62       23.42      7.39 o
  -6   2   1       77.48       45.05      8.91 o
  -5   2   1       43.47       42.26      9.02 o
  -4   2   1     8931.67     9490.38    113.68 o
  -3   2   1      400.59      439.02     16.65 o
  -2   2   1     4118.95     4261.17     39.46 o
  -1   2   1      491.52      448.15      9.08 o
   0   2   1       76.82       92.75      3.91 o
   1   2   1        8.67       12.30      1.93 o
   2   2   1    35675.73    32378.19    222.48 o
   3   2   1      653.76      632.51     19.01 o
   4   2   1     8362.86     7993.51     81.94 o
   5   2   1      377.67      376.87     23.76 o
   6   2   1      209.29      292.16     16.44 o
   7   2   1      665.12      618.97     45.57 o
   8   2   1      944.29      883.10     59.09 o
   9   2   1        0.09      -11.56     14.99 o
  10   2   1       53.40       24.82     14.77 o
  11   2   1        5.61        7.29     14.16 o
 -11   3   1        3.77       24.65     19.31 o
 -10   3   1       16.36      -17.29     14.59 o
  -9   3   1       94.38       73.20     12.50 o
  -8   3   1       25.35       17.82     12.31 o
  -7   3   1        5.32        1.14     13.79 o
  -6   3   1      581.33      605.74     38.84 o
  -5   3   1      203.06      261.53     19.90 o
  -4   3   1      227.94      262.04     15.13 o
  -3   3   1      739.33      726.51     23.66 o
  -2   3   1       65.31       55.85      3.76 o
  -1   3   1     2404.84     2352.66     22.40 o
   0   3   1     1758.26     1692.68     18.12 o
   1   3   1       45.82       48.36      4.86 o
   2   3   1     3207.12     3468.88     40.19 o
   3   3   1      307.23      258.95     12.10 o
   4   3   1      465.50      426.56     20.95 o
   5   3   1     5572.83     5765.45    120.02 o
   6   3   1        8.28      -15.23     10.16 o
   7   3   1       11.47       14.62      9.93 o
   8   3   1       38.94       13.97     12.35 o
   9   3   1        7.77       17.20     13.72 o
  10   3   1       23.50        4.57     15.09 o
  11   3   1       39.82       65.57     23.57 o
 -10   4   1        3.30      -10.95     16.64 o
  -9   4   1       64.03       46.04     17.50 o
  -8   4   1       24.19       14.59     22.24 o
  -7   4   1     2183.88     2191.87     87.92 o
  -6   4   1      123.43      131.20     25.01 o
  -5   4   1     2546.48     2631.70     62.00 o
  -4   4   1     1864.87     1830.92     44.70 o
  -3   4   1     7642.84     7949.81     99.01 o
  -2   4   1      298.52      293.71     11.95 o
  -1   4   1    13684.19    13032.21     75.04 o
   0   4   1      341.00      383.36     33.12 o
   1   4   1     7648.03     8020.08     71.30 o
   2   4   1     1149.63     1153.19     27.31 o
   3   4   1     1978.48     2001.85     62.65 o
   4   4   1      672.32      634.61     28.70 o
   5   4   1     1633.87     1642.41     45.58 o
   6   4   1       63.64       50.83      9.06 o
   7   4   1     1836.20     1918.50     80.00 o
   8   4   1       17.10       33.40     19.09 o
   9   4   1       18.05        0.37     21.98 o
  10   4   1       60.80       75.40     21.14 o
 -10   5   1        6.60       31.62     20.66 o
  -9   5   1        6.04       -3.52     22.89 o
  -8   5   1      160.23      187.07     28.89 o
  -7   5   1        3.45      -21.27     18.20 o
  -6   5   1     1097.35     1081.66     56.49 o
  -5   5   1       19.50        5.94     11.42 o
  -4   5   1        0.49        2.29      4.53 o
  -3   5   1       66.27       55.62      6.15 o
  -2   5   1      116.26      185.71     12.27 o
  -1   5   1      647.41      868.05     20.82 o
   0   5   1     1348.83     1346.22     22.02 o
   1   5   1      887.90     1036.67     20.76 o
   2   5   1     1207.98     1294.88     40.59 o
   3   5   1       15.26       28.02      6.09 o
   4   5   1       60.36       64.27      9.68 o
   5   5   1        1.07        5.69      3.73 o
   6   5   1       31.74       17.04      9.49 o
   7   5   1       35.70       29.16     14.62 o
   8   5   1      467.77      433.66     41.01 o
   9   5   1      230.86      323.22     42.36 o
  10   5   1        9.07        0.17     55.70 o
 -10   6   1      157.05      221.74     44.81 o
  -9   6   1       10.83       25.04     33.50 o
  -8   6   1        3.49       -4.63     15.24 o
  -7   6   1       47.15       15.95     27.62 o
  -6   6   1       97.10      119.15     21.01 o
  -5   6   1      109.55       84.69     20.52 o
  -4   6   1     1919.59     1852.03     64.86 o
  -3   6   1      291.45      338.16     27.52 o
  -2   6   1     1610.00     1553.22     39.73 o
  -1   6   1     3930.63     3925.99     53.41 o
   0   6   1     3307.82     3395.68     40.67 o
   1   6   1      887.49      872.02     26.21 o
   2   6   1     2786.64     2740.82     59.80 o
   3   6   1      123.69      161.54     26.51 o
   4   6   1     2275.56     2200.96     64.25 o
   5   6   1     1416.06     1325.47     53.74 o
   6   6   1      213.61      213.22     27.60 o
   7   6   1       59.39       40.41     16.32 o
   8   6   1      149.40      114.19     27.55 o
   9   6   1        0.90        5.87     19.59 o
  10   6   1        1.95      -11.36     33.54 o
  -9   7   1        0.84        1.46     24.04 o
  -8   7   1       24.79       23.63     19.01 o
  -7   7   1      161.12      150.24     26.36 o
  -6   7   1       27.92       37.38     19.96 o
  -5   7   1      102.90      108.99     17.88 o
  -4   7   1      166.74      229.84     30.46 o
  -3   7   1      806.59      793.46     44.54 o
  -2   7   1     1090.76     1015.98     32.50 o
  -1   7   1      248.72      236.35     14.45 o
   0   7   1      846.31      843.91     28.88 o
   1   7   1      121.07      110.54      9.96 o
   2   7   1      619.53      585.39     21.52 o
   3   7   1      783.03      790.27     45.06 o
   4   7   1      191.62      223.14     21.79 o
   5   7   1      896.21      926.42     46.93 o
   6   7   1       17.57        6.52     14.86 o
   7   7   1       14.32       26.82     17.82 o
   8   7   1       14.35        3.66     16.17 o
   9   7   1        0.14      -29.59     23.69 o
  -8   8   1       27.80        5.35     33.41 o
  -7   8   1      130.55      141.49     32.58 o
  -6   8   1      815.95      846.07     57.78 o
  -5   8   1      750.64      797.34     46.25 o
  -4   8   1      401.85      423.60     37.04 o
  -3   8   1       56.69       75.82     29.81 o
  -2   8   1     3702.34     3718.55     79.50 o
  -1   8   1     4137.11     4039.93     65.22 o
   0   8   1       66.18      118.30     13.90 o
   1   8   1     1164.47     1188.15     41.71 o
   2   8   1      428.62      420.86     25.57 o
   3   8   1      416.52      528.86     58.79 o
   4   8   1      231.00      342.05     50.27 o
   5   8   1      374.51      363.00     36.00 o
   6   8   1       82.97      109.04     22.67 o
   7   8   1       67.14       86.14     23.93 o
   8   8   1       43.77       24.81     18.17 o
  -8   9   1       24.99       41.45     26.29 o
  -7   9   1        5.94       10.90     24.24 o
  -6   9   1       24.86       15.36     13.24 o
  -5   9   1      144.44      164.72     26.44 o
  -4   9   1       78.60       74.12     19.16 o
  -3   9   1      565.48      514.74     40.26 o
  -2   9   1       22.69       17.82     11.41 o
  -1   9   1        2.72        0.89      8.20 o
   0   9   1        3.64      -14.02      9.34 o
   1   9   1      416.85      394.85     27.70 o
   2   9   1      455.96      517.44     31.59 o
   3   9   1      209.57      159.91     18.34 o
   4   9   1       68.98       45.57     11.39 o
   5   9   1        2.94       16.88     20.84 o
   6   9   1        3.75       -4.13     16.90 o
   7   9   1      172.25      216.56     50.77 o
   8   9   1      148.14      154.53     37.21 o
  -7  10   1      171.23      216.52     47.33 o
  -6  10   1       55.08       89.70     29.08 o
  -5  10   1        2.17        9.46     13.28 o
  -4  10   1      356.62      424.62     48.55 o
  -3  10   1        3.93       21.24     14.55 o
  -2  10   1       11.39       -2.41     12.38 o
  -1  10   1      321.99      373.31     30.53 o
   0  10   1      834.37      812.62     50.61 o
   1  10   1      384.87      383.74     30.26 o
   2  10   1        4.33       -4.65     11.64 o
   3  10   1      116.58      129.87     22.48 o
   4  10   1      374.10      333.82     34.35 o
   5  10   1      373.79      400.44     42.51 o
   6  10   1        1.52      -28.32     19.81 o
   7  10   1      255.65      297.08     54.72 o
  -5  11   1        8.75        8.46     20.79 o
  -4  11   1        0.13       -2.57     12.15 o
  -3  11   1      198.13      234.34     31.64 o
  -2  11   1      138.49      159.65     26.73 o
  -1  11   1      138.52      130.31     17.96 o
   0  11   1        0.01       -2.72     11.97 o
   1  11   1       21.72       -1.08     11.17 o
   2  11   1       10.97       27.83     20.45 o
   3  11   1       19.93        9.91     13.86 o
   4  11   1       20.55        8.28     16.33 o
   5  11   1      115.31      182.03     33.90 o
  -3  12   1      204.35      269.85     38.21 o
  -2  12   1      146.88      173.72     26.20 o
  -1  12   1       28.30       43.18     18.28 o
   0  12   1       59.56       45.35     19.60 o
   1  12   1       80.20       72.14     21.42 o
   2  12   1      263.93      283.86     34.18 o
   3  12   1       49.01       96.31     24.17 o
 -10   0   2       57.77       46.69     22.55 o
  -8   0   2     2950.41     3374.41    143.54 o
  -6   0   2     1341.40     1186.04     70.91 o
  -4   0   2      331.71      309.21     15.85 o
  -2   0   2     5071.07     5443.87     48.39 o
   2   0   2      355.08      267.79     13.96 o
   4   0   2    12116.13    13304.87    155.52 o
   6   0   2     2435.86     2601.22    144.40 o
   8   0   2        6.78      -34.45     22.97 o
  10   0   2      127.29      138.91     38.70 o
 -11   1   2        6.12        5.64     15.52 o
 -10   1   2       15.02       -0.62     17.32 o
  -9   1   2       19.55       16.83     15.52 o
  -8   1   2        4.25       -1.66     12.59 o
  -7   1   2      297.33      218.28     20.07 o
  -6   1   2      315.88      315.76     17.80 o
  -5   1   2     1791.23     1971.38     43.70 o
  -4   1   2      389.83      367.36     14.31 o
  -3   1   2      129.19      162.54      8.14 o
  -2   1   2     1242.16     1302.09     19.46 o
   2   1   2    21060.56    20213.59    159.89 o
   3   1   2       23.56       17.05      3.75 o
   4   1   2     4226.96     4015.95     85.19 o
   5   1   2      206.94      218.87     13.49 o
   6   1   2     1096.73     1112.21     36.88 o
   7   1   2      125.40      107.06     15.51 o
   8   1   2      361.91      339.33     36.36 o
   9   1   2      301.94      329.42     29.97 o
  10   1   2        8.04      -22.75     15.17 o
  11   1   2        3.90      -23.60     18.34 o
 -11   2   2       52.41       30.70     15.31 o
 -10   2   2        9.21       35.51     18.83 o
  -9   2   2        6.77       -0.64     15.23 o
  -8   2   2       82.11       92.26     12.80 o
  -7   2   2      139.24      112.21     13.68 o
  -6   2   2       52.96       98.61     23.79 o
  -5   2   2     2419.24     2604.06     54.92 o
  -4   2   2     3079.23     3414.38     62.78 o
  -3   2   2     6861.15     6916.64     68.25 o
  -2   2   2      985.77     1078.40     21.85 o
  -1   2   2    10975.05    10541.33     69.35 o
   0   2   2     4725.14     4888.20     25.88 o
   1   2   2    16133.81    15287.14     57.81 o
   2   2   2     1521.25     1635.44     31.69 o
   3   2   2     3491.10     3466.64     47.08 o
   4   2   2      153.00      164.14     12.68 o
   5   2   2      330.32      352.40     21.07 o
   6   2   2      657.71      597.48     21.32 o
   7   2   2       19.50       18.50     14.58 o
   8   2   2      307.17      331.21     38.19 o
   9   2   2      215.02      216.19     31.93 o
  10   2   2        0.02        9.95     12.39 o
  11   2   2       12.95      -29.85     19.90 o
 -11   3   2        0.01       -3.49     18.24 o
 -10   3   2      142.69      109.07     17.98 o
  -9   3   2        1.08      -16.02     15.02 o
  -8   3   2        2.25        6.62      6.34 o
  -7   3   2      314.98      291.66     23.16 o
  -6   3   2       77.36       70.84     14.76 o
  -5   3   2     1650.88     1639.66     49.86 o
  -4   3   2     1281.76     1386.28     54.45 o
  -3   3   2      630.16      679.50     24.14 o
  -2   3   2      721.95      726.31     17.25 o
  -1   3   2     7430.62     7704.35     47.10 o
   0   3   2       68.96      109.53      5.00 o
   1   3   2     1668.54     1613.70     21.51 o
   2   3   2      463.43      437.41     13.47 o
   3   3   2      570.84      556.35     16.69 o
   4   3   2     2461.63     2542.17     50.99 o
   5   3   2       13.54       25.84     15.20 o
   6   3   2        3.22      -16.17     10.78 o
   7   3   2      237.01      232.00     17.49 o
   8   3   2       24.78       -2.02     10.95 o
   9   3   2       25.05        4.43     13.62 o
  10   3   2      208.71      196.09     34.07 o
  11   3   2        1.26        1.91     16.33 o
 -10   4   2       49.51       39.14     22.03 o
  -9   4   2        0.37      -11.73     15.54 o
  -8   4   2      402.77      473.98     43.84 o
  -7   4   2      517.77      546.43     45.26 o
  -6   4   2     1298.37     1256.66     48.72 o
  -5   4   2        8.82        4.09     10.76 o
  -4   4   2     1292.75     1250.21     39.31 o
  -3   4   2     3473.00     3883.75     80.26 o
  -2   4   2     9771.94     9815.77     77.49 o
  -1   4   2      531.79      560.33     13.49 o
   0   4   2     5048.63     5017.97     37.67 o
   1   4   2     1228.00     1343.08     20.94 o
   2   4   2       72.60      130.53      8.04 o
   3   4   2      531.83      681.22     29.94 o
   4   4   2     4409.82     4446.96     84.90 o
   5   4   2       22.25       21.98      8.36 o
   6   4   2     1855.77     1766.99     56.50 o
   7   4   2      370.80      328.68     34.73 o
   8   4   2      702.57      704.66     55.65 o
   9   4   2       52.36       55.39     20.11 o
  10   4   2       16.50       10.83     14.00 o
 -10   5   2       34.96       44.05     21.74 o
  -9   5   2       13.89        5.47     37.05 o
  -8   5   2      343.90      333.51     38.26 o
  -7   5   2      178.45      143.75     17.62 o
  -6   5   2       27.75       27.01      9.48 o
  -5   5   2      519.43      457.60     31.81 o
  -4   5   2       98.15       94.20      8.79 o
  -3   5   2       18.15        6.91      2.95 o
  -2   5   2     1117.54     1315.99     32.37 o
  -1   5   2     2402.05     2457.11     36.72 o
   0   5   2      301.00      330.34     11.62 o
   1   5   2     3888.47     3990.85     43.86 o
   2   5   2       20.09       12.79      6.26 o
   3   5   2      148.73      142.85     13.86 o
   4   5   2      139.05      115.52     16.64 o
   5   5   2      384.49      345.36     25.92 o
   6   5   2      211.85      226.14     26.54 o
   7   5   2      377.02      364.05     36.62 o
   8   5   2      106.32       97.98     26.55 o
   9   5   2       60.52       77.41     28.15 o
  10   5   2        0.40      -25.51     22.93 o
 -10   6   2       12.53       65.61     27.80 o
  -9   6   2        6.50       13.46     35.86 o
  -8   6   2       85.24       73.86     19.66 o
  -7   6   2       15.74       -4.13     14.01 o
  -6   6   2        2.97       -3.58     14.39 o
  -5   6   2      653.58      609.43     28.11 o
  -4   6   2       28.41       30.52      6.57 o
  -3   6   2     1624.53     1544.86     42.15 o
  -2   6   2      797.42      749.06     30.77 o
  -1   6   2     2544.15     2514.79     46.39 o
   0   6   2     5607.73     5975.33     56.76 o
   1   6   2     4474.97     4241.31     52.91 o
   2   6   2       94.38       88.54     13.43 o
   3   6   2     3537.53     3344.61     74.47 o
   4   6   2      563.54      612.42     34.77 o
   5   6   2       34.15       19.20     15.84 o
   6   6   2      404.40      412.44     40.25 o
   7   6   2       46.34       44.62     20.96 o
   8   6   2       44.14       25.13     21.58 o
   9   6   2        7.17       40.48     25.10 o
  10   6   2        0.70       27.97     23.42 o
  -9   7   2        0.02       23.54     20.77 o
  -8   7   2       56.82       66.91     27.53 o
  -7   7   2      239.01      251.25     31.56 o
  -6   7   2       10.60       34.72     26.37 o
  -5   7   2      128.37      144.42     21.61 o
  -4   7   2     1091.92     1120.36     47.48 o
  -3   7   2      664.93      799.81     48.33 o
  -2   7   2     1618.26     1608.41     38.89 o
  -1   7   2      110.21      116.20      9.88 o
   0   7   2       48.95       44.54      5.89 o
   1   7   2       23.65       27.73      8.76 o
   2   7   2      140.02      104.02      8.31 o
   3   7   2       34.98       50.87     16.78 o
   4   7   2      730.14      725.95     39.55 o
   5   7   2       14.22       12.23      9.35 o
   6   7   2      240.13      251.70     24.88 o
   7   7   2        4.28       14.47     18.34 o
   8   7   2        2.68        5.69     17.98 o
   9   7   2        4.07       -4.71     18.30 o
  -8   8   2       13.37       30.61     37.77 o
  -7   8   2       61.29       81.56     27.70 o
  -6   8   2     1114.17     1190.01     67.70 o
  -5   8   2      140.62      173.35     22.38 o
  -4   8   2       59.52       69.33     20.60 o
  -3   8   2      343.86      336.97     46.25 o
  -2   8   2      969.26     1035.40     43.27 o
  -1   8   2      222.79      253.84     23.91 o
   0   8   2      231.25      247.57     16.64 o
   1   8   2      548.56      524.83     27.90 o
   2   8   2      345.11      370.13     24.33 o
   3   8   2      442.83      468.27     41.45 o
   4   8   2     1409.21     1425.04     58.29 o
   5   8   2       19.54       31.90     25.17 o
   6   8   2      280.17      263.82     29.23 o
   7   8   2      110.24      113.64     30.75 o
   8   8   2       30.38       71.35     47.94 o
  -8   9   2       41.04       48.49     16.62 o
  -7   9   2      102.35      118.28     25.68 o
  -6   9   2        7.06      -17.74     17.59 o
  -5   9   2       60.46       29.18     20.96 o
  -4   9   2      500.53      545.15     44.00 o
  -3   9   2        8.06        8.89     18.41 o
  -2   9   2       55.09       67.63     15.95 o
  -1   9   2        3.06        0.77      6.88 o
   0   9   2      255.89      255.93     23.91 o
   1   9   2     1837.10     1910.44     56.92 o
   2   9   2      923.70      922.65     42.08 o
   3   9   2      122.23      102.96     16.01 o
   4   9   2        0.16       -3.11     12.65 o
   5   9   2      179.68      229.46     37.43 o
   6   9   2      118.59      149.46     29.33 o
   7   9   2      329.20      400.41     45.60 o
   8   9   2        0.03       -6.71     29.57 o
  -7  10   2        1.95       10.61     28.60 o
  -6  10   2       12.72        3.28     23.83 o
  -5  10   2       45.40       61.81     23.64 o
  -4  10   2      348.52      389.22     41.43 o
  -3  10   2       20.85       90.79     23.91 o
  -2  10   2      437.95      465.64     37.03 o
  -1  10   2      189.95      211.45     24.92 o
   0  10   2      580.71      607.38     39.20 o
   1  10   2      144.66      140.67     17.91 o
   2  10   2       41.01       44.36     11.75 o
   3  10   2       16.09       36.49     13.37 o
   4  10   2       90.54       95.91     22.05 o
   5  10   2        2.43       10.15     19.28 o
   6  10   2      131.28      145.58     27.58 o
   7  10   2        1.83       -9.32     21.47 o
  -5  11   2        4.03      -32.98     27.76 o
  -4  11   2       15.12       25.20     17.27 o
  -3  11   2      353.72      380.20     39.27 o
  -2  11   2      423.90      455.21     39.54 o
  -1  11   2        1.58        0.74     12.58 o
   0  11   2       15.14       -6.51     11.39 o
   1  11   2        0.01      -18.56     14.23 o
   2  11   2       25.13       20.95     15.53 o
   3  11   2        7.01      -21.46     16.93 o
   4  11   2       62.96       51.81     19.51 o
   5  11   2        0.12       16.38     21.58 o
  -3  12   2       30.24       79.33     30.25 o
  -2  12   2       37.27       42.07     17.61 o
  -1  12   2       10.31       -5.06     19.24 o
   0  12   2       50.91       65.51     18.13 o
   1  12   2      193.89      196.08     30.11 o
   2  12   2       64.06       64.82     46.96 o
   3  12   2      166.59      181.69     33.83 o
 -11   0   3       11.32        2.41     20.77 o
  -9   0   3      144.01      216.73     42.25 o
  -7   0   3      370.41      305.52     37.68 o
  -5   0   3     1083.48     1137.61     45.41 o
  -3   0   3     1052.17     1157.05     30.98 o
   3   0   3    43937.25    43816.39    309.26 o
   5   0   3    10172.14    10216.24    187.45 o
   7   0   3     1308.98     1185.36    105.90 o
   9   0   3      363.63      256.97     41.42 o
  11   0   3       76.29      112.69     38.89 o
 -11   1   3        7.12       16.90     19.92 o
 -10   1   3      106.57       46.26     22.02 o
  -9   1   3        1.29        5.32     14.60 o
  -8   1   3      549.73      470.71     37.73 o
  -7   1   3       21.36       -2.43      7.26 o
  -6   1   3     3171.21     3349.26     62.43 o
  -5   1   3       11.77        6.73      4.75 o
  -4   1   3      112.23      124.38     10.55 o
  -3   1   3    13545.10    13493.25     95.22 o
  -2   1   3    23226.73    21819.60    122.96 o
  -1   1   3      400.28      411.41     12.35 o
   1   1   3    11189.65    11344.59    128.97 o
   2   1   3     1317.32     1581.34     24.04 o
   3   1   3     1225.33     1154.15     24.91 o
   4   1   3     2459.40     2425.27     50.94 o
   5   1   3      635.82      613.28     22.50 o
   6   1   3     2675.60     2532.52     53.28 o
   7   1   3        7.13       -6.06      9.93 o
   8   1   3       36.81       29.19     15.19 o
   9   1   3        0.92       -8.87     14.94 o
  10   1   3        2.87        0.38     14.15 o
  11   1   3        8.21        8.71     18.25 o
 -11   2   3        0.10       16.89     22.22 o
 -10   2   3        1.34       -0.31     18.78 o
  -9   2   3       17.73       -0.16     12.70 o
  -8   2   3        9.79        5.97      7.56 o
  -7   2   3       42.22       76.82     13.82 o
  -6   2   3     8628.27     8951.82    129.66 o
  -5   2   3     2287.85     2376.76     59.00 o
  -4   2   3     2166.17     2132.76     43.03 o
  -3   2   3       19.39        6.75      3.73 o
  -2   2   3    17167.72    16105.10    261.53 o
  -1   2   3       62.81       61.62      4.06 o
   0   2   3     4463.14     4589.51     28.77 o
   1   2   3      842.70      907.98     16.02 o
   2   2   3     2948.33     3097.86     29.67 o
   3   2   3      136.94       99.95      7.62 o
   4   2   3      212.85      261.68     14.67 o
   5   2   3      438.16      434.62     21.85 o
   6   2   3        8.73        0.60      6.85 o
   7   2   3      113.16      113.71     16.29 o
   8   2   3      591.44      651.35     51.18 o
   9   2   3       41.17       29.19     13.96 o
  10   2   3        4.27      -11.14     14.27 o
  11   2   3       15.57       -1.02     17.47 o
 -11   3   3       94.56      100.51     23.09 o
 -10   3   3        0.09       -3.51     15.66 o
  -9   3   3        7.53      -14.61     16.32 o
  -8   3   3      791.85      796.36     38.06 o
  -7   3   3      122.13      104.86     13.99 o
  -6   3   3       28.82       13.79      9.57 o
  -5   3   3      136.45      148.41     12.95 o
  -4   3   3        9.78        7.55      6.17 o
  -3   3   3     1930.82     1854.13     38.67 o
  -2   3   3      747.12      844.22     17.48 o
  -1   3   3     1835.37     1993.25     29.20 o
   0   3   3       87.24       73.80      5.20 o
   1   3   3     5113.48     5195.91     37.54 o
   2   3   3       60.84       59.55      6.06 o
   3   3   3     1166.97     1175.92     32.43 o
   4   3   3      355.10      364.89     19.99 o
   5   3   3      323.24      294.11     19.46 o
   6   3   3      603.20      558.55     30.15 o
   7   3   3      232.38      199.68     17.49 o
   8   3   3      588.27      612.60     51.31 o
   9   3   3      147.50      105.27     23.83 o
  10   3   3       19.39      -11.22     15.55 o
  11   3   3       42.47       41.90     19.15 o
 -10   4   3        9.02       40.23     19.99 o
  -9   4   3      277.22      338.31     33.77 o
  -8   4   3      139.00      153.33     20.35 o
  -7   4   3       71.42      134.52     23.17 o
  -6   4   3      247.82      236.03     20.77 o
  -5   4   3      306.15      284.86     24.69 o
  -4   4   3      269.72      268.97     18.06 o
  -3   4   3     4204.70     4434.87     62.70 o
  -2   4   3      633.36      603.24     18.51 o
  -1   4   3     2679.55     2754.46     32.51 o
   0   4   3      242.96      298.47     41.09 o
   1   4   3      647.39      572.64     13.66 o
   2   4   3     1531.70     1639.87     29.59 o
   3   4   3      316.56      236.35     17.95 o
   4   4   3       85.48       59.65     15.50 o
   5   4   3     2891.53     3080.21     60.62 o
   6   4   3      282.35      257.39     20.34 o
   7   4   3      214.56      169.87     19.55 o
   8   4   3      600.59      661.43     52.47 o
   9   4   3       51.51       38.42     28.94 o
  10   4   3        2.83      -23.87     16.77 o
 -10   5   3        2.68       -9.72     17.36 o
  -9   5   3       73.23       72.72     34.23 o
  -8   5   3       53.96      108.05     23.52 o
  -7   5   3      302.84      273.43     26.78 o
  -6   5   3     1045.32      975.34     55.15 o
  -5   5   3       30.36       29.79     10.96 o
  -4   5   3       82.17       96.96      9.28 o
  -3   5   3      253.55      296.59     15.48 o
  -2   5   3     1056.18     1299.76     29.96 o
  -1   5   3     2391.22     2531.42     39.43 o
   0   5   3     2860.96     3147.40     35.04 o
   1   5   3      506.10      445.77     16.73 o
   2   5   3       16.37        7.74      4.33 o
   3   5   3      357.02      378.29     23.46 o
   4   5   3      487.90      472.13     28.47 o
   5   5   3       22.94       53.44     24.76 o
   6   5   3     1701.43     1788.53     67.92 o
   7   5   3      203.32      182.40     22.87 o
   8   5   3      340.75      294.00     33.21 o
   9   5   3       36.28       33.49     33.12 o
  10   5   3       24.20       -0.05     18.80 o
 -10   6   3       90.94      131.20     32.35 o
  -9   6   3      202.88      191.28     59.46 o
  -8   6   3       20.35       44.68     58.71 o
  -7   6   3      363.08      392.24     37.48 o
  -6   6   3     1266.71     1319.73     63.08 o
  -5   6   3       57.20       38.84      8.88 o
  -4   6   3      364.63      394.02     22.23 o
  -3   6   3      784.19      913.38     40.31 o
  -2   6   3      654.35      623.91     28.98 o
  -1   6   3      900.76      842.18     30.03 o
   0   6   3     4074.84     4031.63     49.40 o
   1   6   3      194.81      231.51     13.29 o
   2   6   3     1262.96     1229.37     35.85 o
   3   6   3      328.18      335.64     26.07 o
   4   6   3      178.54      190.15     19.18 o
   5   6   3      316.99      291.49     25.39 o
   6   6   3      488.74      490.57     35.60 o
   7   6   3      162.60      131.72     20.40 o
   8   6   3      214.71      187.48     26.75 o
   9   6   3        0.72       -9.79     23.35 o
  10   6   3        2.36        6.99     54.67 o
  -9   7   3       26.04       -6.78     20.15 o
  -8   7   3       43.68       48.99     24.27 o
  -7   7   3      124.88      125.13     24.94 o
  -6   7   3      301.02      323.22     35.99 o
  -5   7   3      265.29      281.55     28.89 o
  -4   7   3        0.38        6.25     13.55 o
  -3   7   3     1216.60     1227.95     44.13 o
  -2   7   3       41.72       37.25     10.46 o
  -1   7   3       42.17       28.56      4.64 o
   0   7   3       96.05       95.19      8.78 o
   1   7   3      684.59      643.51     24.03 o
   2   7   3        5.98       37.33     17.01 o
   3   7   3      840.12      945.10     42.83 o
   4   7   3      477.73      512.04     32.38 o
   5   7   3        5.12       -1.33     12.76 o
   6   7   3        7.97       -4.98     14.50 o
   7   7   3       46.07       19.51     19.42 o
   8   7   3       88.15      134.44     28.20 o
   9   7   3       71.80       32.38     58.59 o
  -8   8   3       20.19       16.61     25.36 o
  -7   8   3       54.33       48.21     32.60 o
  -6   8   3       21.81       44.06     18.75 o
  -5   8   3        9.26       -0.93      9.56 o
  -4   8   3       36.16       56.89     19.81 o
  -3   8   3     1321.07     1266.86     45.24 o
  -2   8   3      142.95      116.35     35.85 o
  -1   8   3       66.51       34.71      9.38 o
   0   8   3     1698.64     1565.18     42.14 o
   1   8   3      405.44      401.51     25.64 o
   2   8   3     1767.60     1696.19     51.12 o
   3   8   3      509.38      505.48     31.37 o
   4   8   3      394.38      471.21     36.13 o
   5   8   3      655.84      695.25     44.07 o
   6   8   3       26.90      -10.06     14.41 o
   7   8   3       38.68       49.56     15.93 o
   8   8   3      186.50      155.01     30.84 o
  -8   9   3       25.05       25.51     17.17 o
  -7   9   3        3.85        5.88     28.45 o
  -6   9   3      178.62      152.98     62.51 o
  -5   9   3      119.61      108.42     21.69 o
  -4   9   3      114.57      116.21     22.80 o
  -3   9   3       55.83       92.81     22.61 o
  -2   9   3      250.52      331.02     29.93 o
  -1   9   3        3.23       24.17     15.67 o
   0   9   3      803.89      887.30     38.18 o
   1   9   3      130.07      141.87     18.39 o
   2   9   3     1232.20     1372.35     49.74 o
   3   9   3       50.95       37.98     14.68 o
   4   9   3       50.37       62.30     11.95 o
   5   9   3        1.69       44.96     19.89 o
   6   9   3      378.16      337.36     38.58 o
   7   9   3        0.97       15.24     39.40 o
   8   9   3        3.05       22.16     47.29 o
  -7  10   3       21.92       38.12     26.69 o
  -6  10   3       15.94       10.73     17.96 o
  -5  10   3      213.85      218.96     41.87 o
  -4  10   3      160.42      196.63     31.51 o
  -3  10   3     1165.13     1231.66     61.86 o
  -2  10   3      144.87      131.14     22.83 o
  -1  10   3      519.08      496.55     34.89 o
   0  10   3       26.39       66.91     16.89 o
   1  10   3       61.29       42.30     11.28 o
   2  10   3      301.03      320.85     25.18 o
   3  10   3       23.07       31.36     10.54 o
   4  10   3        1.47        2.97     12.84 o
   5  10   3      125.90      162.94     26.17 o
   6  10   3       42.93       54.66     27.66 o
   7  10   3        3.28       18.37     26.47 o
  -5  11   3       12.48       27.38     32.02 o
  -4  11   3       61.91       51.16     21.25 o
  -3  11   3       62.65       87.10     22.75 o
  -2  11   3       30.40       55.37     18.09 o
  -1  11   3       17.44       -6.50     12.38 o
   0  11   3       30.08       28.95     11.11 o
   1  11   3       77.94       58.14     13.84 o
   2  11   3       61.85       92.16     23.20 o
   3  11   3       74.22       90.11     21.00 o
   4  11   3        0.05       12.65     13.41 o
   5  11   3       40.22       11.39     20.81 o
  -3  12   3       32.28       41.53     17.45 o
  -2  12   3        1.50       -5.80     12.44 o
  -1  12   3       34.41        2.79     20.23 o
   0  12   3      105.01       65.11     21.46 o
   1  12   3       51.42       72.37     23.51 o
   2  12   3      358.92      392.69     45.70 o
   3  12   3        0.88       -3.33     17.57 o
 -10   0   4      517.28      562.63     70.78 o
  -8   0   4        3.45        7.05     14.57 o
  -6   0   4      521.67      482.33     42.19 o
  -4   0   4     4605.96     4679.22     72.64 o
  -2   0   4    48540.75    42289.38    194.83 o
   2   0   4    23724.82    23647.32    160.59 o
   4   0   4      194.30      138.74     19.89 o
   6   0   4       43.35        8.46     14.31 o
   8   0   4       68.22       48.21     15.67 o
  10   0   4        6.52       -2.37     20.72 o
 -11   1   4        5.91      -13.00     15.06 o
 -10   1   4        2.24       -8.23     12.99 o
  -9   1   4        1.01       17.40     17.85 o
  -8   1   4        1.42      -15.52     12.71 o
  -7   1   4      378.01      409.75     25.64 o
  -6   1   4     1766.40     1631.99     48.93 o
  -5   1   4      640.90      696.86     23.58 o
  -4   1   4    10525.00    10777.97    117.86 o
  -3   1   4      310.55      330.40     11.65 o
  -2   1   4     4207.98     4296.59     37.21 o
  -1   1   4     1723.27     1962.90     18.93 o
   0   1   4     2995.11     2815.26     50.16 o
   1   1   4    22029.10    20858.26    109.74 o
   2   1   4       19.71       21.23      2.93 o
   3   1   4     2497.87     2381.63     48.73 o
   4   1   4     3881.42     4306.03     68.97 o
   5   1   4     3805.86     3748.86     58.57 o
   6   1   4      625.90      682.14     25.03 o
   7   1   4      437.92      483.25     34.78 o
   8   1   4       12.27      -33.01     24.15 o
   9   1   4        1.36      -12.29     15.65 o
  10   1   4       60.47       53.13     20.82 o
  11   1   4       28.35       49.97     19.24 o
 -11   2   4       36.27       25.76     16.99 o
 -10   2   4      198.35      170.66     24.85 o
  -9   2   4       68.34       61.15     12.05 o
  -8   2   4       76.90       58.73     11.02 o
  -7   2   4     4190.36     4411.65     84.82 o
  -6   2   4       62.37      133.56     21.67 o
  -5   2   4     2665.27     2670.40     55.19 o
  -4   2   4     1190.56     1199.80     43.94 o
  -3   2   4     1729.39     1790.46     31.89 o
  -2   2   4     7133.90     7261.33     81.35 o
  -1   2   4      144.42      149.28      6.96 o
   0   2   4     2218.89     2134.95     27.76 o
   1   2   4     3599.23     3719.40     26.94 o
   2   2   4      275.49      276.01      9.54 o
   3   2   4     1966.77     2002.28     37.47 o
   4   2   4     2231.22     2427.85     49.36 o
   5   2   4      677.49      686.83     26.93 o
   6   2   4       42.29       15.66     20.15 o
   7   2   4     1633.61     1714.53     66.98 o
   8   2   4       50.20       68.94     19.34 o
   9   2   4       70.61       46.20     15.32 o
  10   2   4      134.74      119.61     26.01 o
  11   2   4       30.46       11.00     14.71 o
 -11   3   4        0.04       -5.46     14.59 o
 -10   3   4        3.51      -23.66     15.77 o
  -9   3   4       88.69       52.43     16.29 o
  -8   3   4       23.51       43.94      9.38 o
  -7   3   4        1.17       -7.21     13.62 o
  -6   3   4      439.42      509.13     35.92 o
  -5   3   4       42.87       26.75     10.47 o
  -4   3   4     2563.78     2430.20     49.16 o
  -3   3   4      131.76      134.91     10.37 o
  -2   3   4       32.81       31.64      4.69 o
  -1   3   4     1243.76     1264.39     18.61 o
   0   3   4     1402.60     1569.23     18.68 o
   1   3   4     1406.84     1371.67     22.85 o
   2   3   4     8937.53     9587.08     94.55 o
   3   3   4     1134.87     1140.79     45.63 o
   4   3   4      498.27      531.70     23.34 o
   5   3   4     1688.38     1623.13     47.28 o
   6   3   4      150.44      114.04     13.97 o
   7   3   4     1307.37     1260.56     58.61 o
   8   3   4      354.28      346.58     39.24 o
   9   3   4       48.60       33.92     15.66 o
  10   3   4       78.74       52.37     17.05 o
  11   3   4        2.61        2.38     19.55 o
 -10   4   4       32.07       46.49     15.73 o
  -9   4   4      104.13       78.42     20.72 o
  -8   4   4       74.55       57.51     12.29 o
  -7   4   4      309.31      315.74     32.46 o
  -6   4   4       36.01       24.95     13.55 o
  -5   4   4       64.68       69.77     10.37 o
  -4   4   4     2327.86     2311.80     51.03 o
  -3   4   4       21.31       45.48     11.64 o
  -2   4   4     4805.13     4571.09     54.20 o
  -1   4   4       75.21       85.10      7.85 o
   0   4   4    10065.67    10002.83     59.30 o
   1   4   4     2069.05     2035.40     26.00 o
   2   4   4      421.36      344.76     14.89 o
   3   4   4      113.56      136.40     20.83 o
   4   4   4     5395.85     4857.35    177.82 o
   5   4   4      213.04      220.42     16.84 o
   6   4   4      136.71      110.55     12.11 o
   7   4   4      185.70      138.00     16.68 o
   8   4   4        1.40      -10.59     12.19 o
   9   4   4        3.17      -12.90     15.60 o
  10   4   4       79.27       99.19     25.02 o
 -10   5   4       13.45       23.90     14.96 o
  -9   5   4      351.88      355.41     45.31 o
  -8   5   4        3.31        4.39     13.65 o
  -7   5   4      179.84      180.52     25.58 o
  -6   5   4       49.92       49.16      6.02 o
  -5   5   4      207.39      181.55     21.53 o
  -4   5   4        3.15        5.07      4.40 o
  -3   5   4      484.74      440.21     17.89 o
  -2   5   4     1170.11     1257.24     38.26 o
  -1   5   4     9424.57    10063.30     87.35 o
   0   5   4     3294.65     3396.40     37.19 o
   1   5   4      740.74      751.52     22.31 o
   2   5   4      232.49      276.18     15.55 o
   3   5   4      374.15      368.90     23.71 o
   4   5   4       54.74       78.25     15.15 o
   5   5   4     2893.35     2925.05     79.07 o
   6   5   4      326.52      345.78     33.55 o
   7   5   4       59.87       68.13     15.13 o
   8   5   4       87.23       50.11     16.03 o
   9   5   4       19.12       38.07     20.43 o
  10   5   4       60.16       21.60     18.53 o
 -10   6   4        2.92       25.73     24.44 o
  -9   6   4        0.80       30.44     19.05 o
  -8   6   4      533.68      576.80     66.93 o
  -7   6   4     1192.29     1326.94     67.90 o
  -6   6   4       68.68       80.95     13.71 o
  -5   6   4      865.09      809.05     32.76 o
  -4   6   4     1306.04     1226.46     37.17 o
  -3   6   4       16.83       30.40      8.65 o
  -2   6   4      262.98      281.88     19.85 o
  -1   6   4     1885.81     1884.09     35.97 o
   0   6   4      156.04      141.04     10.09 o
   1   6   4     1199.96     1166.69     27.38 o
   2   6   4      928.33      959.15     32.00 o
   3   6   4      146.79      185.17     21.46 o
   4   6   4      213.24      189.99     19.94 o
   5   6   4      796.08      763.48     42.10 o
   6   6   4       55.14       79.03     21.48 o
   7   6   4      114.61      152.42     23.01 o
   8   6   4       20.68       41.34     16.19 o
   9   6   4       32.46       22.49     20.76 o
  -9   7   4        2.38       25.13     18.99 o
  -8   7   4       13.23       48.98     44.63 o
  -7   7   4        1.85      -32.52     21.68 o
  -6   7   4       25.17       18.29     14.54 o
  -5   7   4        9.58       41.71     31.65 o
  -4   7   4     1676.34     1684.41     50.17 o
  -3   7   4       84.68      117.17     17.98 o
  -2   7   4      172.06      141.89     13.72 o
  -1   7   4      148.23      147.93     14.31 o
   0   7   4      540.25      576.54     20.23 o
   1   7   4      379.41      377.88     19.76 o
   2   7   4     2594.98     2703.70     66.60 o
   3   7   4      801.74      883.80     42.17 o
   4   7   4      204.80      219.24     20.36 o
   5   7   4      975.54     1016.59     49.64 o
   6   7   4        4.16        9.86     14.39 o
   7   7   4      154.07      193.33     28.51 o
   8   7   4      279.40      272.07     37.40 o
   9   7   4        0.26        7.00     24.64 o
  -8   8   4       38.74       30.35     36.85 o
  -7   8   4       97.61       66.24     24.19 o
  -6   8   4        1.46       21.11     25.08 o
  -5   8   4       45.37       66.44     11.70 o
  -4   8   4       42.35       33.92     15.01 o
  -3   8   4      289.51      303.66     27.66 o
  -2   8   4     1433.97     1445.59     51.89 o
  -1   8   4      389.05      371.82     19.50 o
   0   8   4       22.66        5.62      8.84 o
   1   8   4     4325.69     4410.45     80.23 o
   2   8   4      410.04      402.74     26.06 o
   3   8   4       52.30       61.40     21.71 o
   4   8   4      143.65      184.26     30.69 o
   5   8   4      234.35      253.42     28.80 o
   6   8   4       38.04        5.82     12.47 o
   7   8   4       28.19       28.85     14.90 o
   8   8   4        1.68        6.18     15.70 o
  -8   9   4        0.28      -37.15     29.08 o
  -7   9   4      244.28      241.45     47.67 o
  -6   9   4       37.95       50.82     24.31 o
  -5   9   4      122.01       71.75     76.80 o
  -4   9   4       32.97       43.92     17.21 o
  -3   9   4      514.62      590.51     43.61 o
  -2   9   4      164.95      241.48     23.28 o
  -1   9   4      927.36      940.27     40.17 o
   0   9   4       75.22       45.88      9.87 o
   1   9   4       20.28       14.72      9.41 o
   2   9   4      252.36      250.92     22.31 o
   3   9   4      137.51      148.37     18.18 o
   4   9   4       53.82      113.22     31.75 o
   5   9   4      446.72      478.51     37.61 o
   6   9   4       13.41       38.16     20.40 o
   7   9   4       27.75       41.84     38.37 o
  -7  10   4       52.21       36.46     32.11 o
  -6  10   4       17.24        2.24     24.16 o
  -5  10   4      184.74      127.34     34.42 o
  -4  10   4      347.06      404.52     41.31 o
  -3  10   4      305.75      380.47     42.27 o
  -2  10   4      384.83      373.88     32.66 o
  -1  10   4       22.27       26.25     11.70 o
   0  10   4        2.37       18.81     10.27 o
   1  10   4      388.80      378.26     26.87 o
   2  10   4        9.62       11.41      8.46 o
   3  10   4        6.47       12.76     11.49 o
   4  10   4      209.92      224.36     26.21 o
   5  10   4       40.22       57.43     18.56 o
   6  10   4       15.03       59.84     22.15 o
  -5  11   4        0.79       14.61     17.81 o
  -4  11   4        2.40        5.07     31.15 o
  -3  11   4        1.97       12.83     12.97 o
  -2  11   4       84.33       61.51     11.71 o
  -1  11   4       22.06        8.84      9.57 o
   0  11   4       73.83       46.11     18.17 o
   1  11   4      171.12      183.04     26.64 o
   2  11   4      633.26      707.54     41.67 o
   3  11   4       46.35       51.53     12.95 o
   4  11   4      177.72      204.51     25.18 o
   5  11   4       17.99       33.94     22.09 o
  -3  12   4        2.57       -0.90     16.97 o
  -2  12   4       45.14       79.90     23.58 o
  -1  12   4      134.99      106.65     34.45 o
   0  12   4       24.54       25.71     16.19 o
   1  12   4      275.06      349.09     37.71 o
   2  12   4        0.59       50.19     26.15 o
   3  12   4       10.52      -15.26     14.65 o
 -11   0   5        2.32       -1.15     24.54 o
  -9   0   5      739.73      712.06     73.19 o
  -7   0   5      276.18      262.23     35.98 o
  -5   0   5     3279.30     3102.41     78.67 o
  -3   0   5    24169.73    22461.03    140.51 o
  -1   0   5     6900.46     6882.02     40.17 o
   1   0   5    17286.64    16211.51    111.49 o
   3   0   5      128.56      134.68     11.37 o
   5   0   5     1063.71     1112.94     63.59 o
   7   0   5      536.28      467.89     45.97 o
   9   0   5       37.15       24.20     28.36 o
  11   0   5      100.77      127.18     38.30 o
 -11   1   5       24.23       41.48     19.29 o
 -10   1   5       65.28       36.63     21.38 o
  -9   1   5       61.23       80.75     21.15 o
  -8   1   5       41.91       33.05     11.21 o
  -7   1   5      377.32      379.70     24.94 o
  -6   1   5      218.34      225.12     18.77 o
  -5   1   5     2755.11     2834.15     52.70 o
  -4   1   5     2977.42     3163.26     43.03 o
  -3   1   5      231.22      261.04     10.45 o
  -2   1   5    42357.35    40059.59    305.60 o
  -1   1   5     2212.90     2557.09     20.97 o
   0   1   5     4231.57     4367.56     28.97 o
   1   1   5       68.62       60.17     14.04 o
   2   1   5       41.65       51.75      8.59 o
   3   1   5     2604.31     2544.73     41.13 o
   4   1   5     3279.56     3185.60     61.19 o
   5   1   5      130.84       93.49     13.72 o
   6   1   5      598.15      615.23     23.90 o
   7   1   5      945.50     1015.52     51.60 o
   8   1   5       34.09       -9.45     12.35 o
   9   1   5      362.51      381.28     45.70 o
  10   1   5       23.69       50.06     14.00 o
  11   1   5        0.27       23.67     19.26 o
 -11   2   5       22.73       19.10     15.48 o
 -10   2   5        0.78       -5.30     14.27 o
  -9   2   5        1.42       -4.17     18.93 o
  -8   2   5      471.00      503.35     31.26 o
  -7   2   5       27.29       88.82     18.46 o
  -6   2   5     1238.96     1275.76     42.54 o
  -5   2   5       57.01       51.96      9.36 o
  -4   2   5       47.63       27.95      9.43 o
  -3   2   5       29.86       25.40      4.01 o
  -2   2   5     8557.67     8531.23     77.28 o
  -1   2   5     7682.36     8033.57    103.94 o
   0   2   5    10244.07    10394.19     58.67 o
   1   2   5      108.42       97.39      5.71 o
   2   2   5     4936.17     4825.24     52.44 o
   3   2   5     8910.73     9060.95     92.27 o
   4   2   5     1110.19     1125.50     32.44 o
   5   2   5       29.64       14.88      6.91 o
   6   2   5     2224.17     2228.21     61.31 o
   7   2   5       52.74       55.49     21.15 o
   8   2   5      192.86      175.59     22.90 o
   9   2   5       62.17       42.73     17.17 o
  10   2   5       86.19       77.29     14.49 o
  11   2   5        6.43        7.89     18.94 o
 -11   3   5       38.21       45.85     15.53 o
 -10   3   5       21.95       19.31     13.38 o
  -9   3   5       66.01       21.64     12.23 o
  -8   3   5       84.62      132.62     17.46 o
  -7   3   5      606.71      661.20     33.60 o
  -6   3   5       11.37       10.81      8.11 o
  -5   3   5     3487.10     3369.31     65.05 o
  -4   3   5      865.11      961.07     29.53 o
  -3   3   5      828.09      860.65     24.67 o
  -2   3   5     2665.65     2472.48     31.19 o
  -1   3   5      651.34      551.39     12.48 o
   0   3   5     3258.13     3206.69     29.50 o
   1   3   5     6866.35     6962.14     46.35 o
   2   3   5    16004.35    15699.72    154.54 o
   3   3   5    13050.19    13399.95     91.49 o
   4   3   5     1037.14      951.38     24.96 o
   5   3   5       14.95       12.40      9.32 o
   6   3   5      924.61      880.46     38.99 o
   7   3   5      890.60      907.37     50.99 o
   8   3   5       14.74       19.78     15.58 o
   9   3   5       34.60       16.42     11.68 o
  10   3   5       22.55       32.30     15.54 o
 -10   4   5        0.07      -20.83     14.54 o
  -9   4   5       15.96        8.66     17.06 o
  -8   4   5        4.05        0.55     11.85 o
  -7   4   5        6.18        3.43      8.69 o
  -6   4   5     1331.43     1359.92     59.83 o
  -5   4   5     1122.12     1118.13     38.21 o
  -4   4   5       32.20       59.92      9.28 o
  -3   4   5     2792.13     2604.94     39.04 o
  -2   4   5     2367.67     2420.72     45.74 o
  -1   4   5     3023.74     3272.75     39.49 o
   0   4   5     4681.79     5178.74     55.94 o
   1   4   5     1187.77     1168.84     24.49 o
   2   4   5     2646.42     3102.23     47.17 o
   3   4   5     2110.17     2145.80     48.87 o
   4   4   5      656.70      718.52     75.41 o
   5   4   5       22.97       12.05     16.40 o
   6   4   5       83.69       58.35      8.50 o
   7   4   5      195.71      170.20     21.41 o
   8   4   5       88.55       55.52     11.67 o
   9   4   5      306.36      406.10     45.88 o
  10   4   5        2.55       15.98     18.49 o
 -10   5   5       14.44        8.74     21.76 o
  -9   5   5      116.88      126.99     36.11 o
  -8   5   5      403.83      419.17     44.29 o
  -7   5   5      151.01      152.77     22.96 o
  -6   5   5       80.76       41.47     12.18 o
  -5   5   5       51.24       64.00      8.02 o
  -4   5   5      516.52      498.87     21.51 o
  -3   5   5      322.40      271.30     18.28 o
  -2   5   5     9320.93     9263.19     88.61 o
  -1   5   5       41.26       53.91      5.45 o
   0   5   5     1342.69     1328.22     22.95 o
   1   5   5     1643.44     1798.80     28.39 o
   2   5   5     3323.11     3508.32     55.60 o
   3   5   5       29.82       34.02      8.14 o
   4   5   5     2212.38     2212.76     64.79 o
   5   5   5       64.53      113.71     25.67 o
   6   5   5     1010.08     1030.75     52.07 o
   7   5   5        2.16       -9.44     10.22 o
   8   5   5        3.95      -20.43     16.08 o
   9   5   5      131.69      143.05     30.17 o
  10   5   5      115.75      147.76     31.90 o
 -10   6   5        2.77       18.16     21.19 o
  -9   6   5      259.73      299.95     40.74 o
  -8   6   5      238.72      320.45     50.58 o
  -7   6   5      107.94       76.10     50.01 o
  -6   6   5      421.01      423.82     25.42 o
  -5   6   5      421.11      405.47     24.80 o
  -4   6   5       83.47      102.05     13.32 o
  -3   6   5       95.96       87.86      8.34 o
  -2   6   5      210.00      175.90     14.87 o
  -1   6   5      494.76      510.09     17.19 o
   0   6   5     2080.38     2018.61     31.95 o
   1   6   5      234.90      249.00     13.02 o
   2   6   5      953.56      930.64     34.39 o
   3   6   5     2286.94     2248.06     61.42 o
   4   6   5      956.98      931.29     42.48 o
   5   6   5      588.56      606.31     39.27 o
   6   6   5      708.50      724.87     45.71 o
   7   6   5        1.73        3.78      9.80 o
   8   6   5       77.40       86.84     18.53 o
   9   6   5       41.55       45.60     24.70 o
  -9   7   5        0.85        1.43     23.69 o
  -8   7   5       40.58        7.86     32.89 o
  -7   7   5        2.75        8.92     23.57 o
  -6   7   5      343.73      372.19     33.58 o
  -5   7   5     2964.52     2891.07     79.86 o
  -4   7   5     1080.82     1110.76     42.99 o
  -3   7   5       26.53       45.59     11.48 o
  -2   7   5      197.34      174.46     17.46 o
  -1   7   5     2082.37     1901.51     80.10 o
   0   7   5     1271.65     1171.08     37.42 o
   1   7   5     4285.01     4257.94     57.90 o
   2   7   5     1982.96     2127.08     63.53 o
   3   7   5     1381.98     1453.87     48.28 o
   4   7   5       93.85       60.22     12.14 o
   5   7   5      121.66      153.78     20.70 o
   6   7   5      272.52      326.09     39.00 o
   7   7   5      493.03      518.15     42.93 o
   8   7   5       10.43       32.04     15.54 o
   9   7   5       39.31       30.42     18.83 o
  -8   8   5       57.58      -31.53     27.16 o
  -7   8   5        7.82       11.02     29.30 o
  -6   8   5      275.54      259.90     39.48 o
  -5   8   5        5.31        8.75     12.65 o
  -4   8   5      331.37      311.58     31.40 o
  -3   8   5     1536.91     1558.38     54.25 o
  -2   8   5       37.19       58.74     14.03 o
  -1   8   5        2.55      -11.71      7.81 o
   0   8   5     1229.15     1146.81     35.07 o
   1   8   5       79.63      185.97     22.08 o
   2   8   5      166.53      124.92     15.12 o
   3   8   5       68.82       53.74     13.32 o
   4   8   5       48.83       76.41     15.82 o
   5   8   5       67.19       77.45     13.08 o
   6   8   5      166.82      145.28     17.87 o
   7   8   5       91.41      131.51     23.34 o
   8   8   5        0.30        6.68     20.92 o
  -8   9   5      104.68      138.92     30.08 o
  -7   9   5       79.69       84.09     48.18 o
  -6   9   5       58.58        9.95     21.29 o
  -5   9   5       31.61       15.30     31.11 o
  -4   9   5       13.91       26.09     20.35 o
  -3   9   5       32.74        8.76     13.65 o
  -2   9   5     1072.37     1059.61     47.56 o
  -1   9   5       32.84       57.50     15.91 o
   0   9   5      426.80      439.58     27.22 o
   1   9   5      553.82      501.23     28.62 o
   2   9   5       13.74       13.07      9.36 o
   3   9   5        0.99       58.47     17.45 o
   4   9   5      699.58      759.91     49.87 o
   5   9   5       72.68      129.11     24.75 o
   6   9   5      321.33      349.78     35.69 o
   7   9   5       35.09       48.56     18.83 o
  -7  10   5       19.82       14.27     19.02 o
  -6  10   5      134.10      153.15     36.55 o
  -5  10   5        1.41       35.14     30.88 o
  -4  10   5       13.81       59.11     31.48 o
  -3  10   5      291.53      313.05     36.05 o
  -2  10   5      100.24      100.47     17.91 o
  -1  10   5       75.82       33.23     17.19 o
   0  10   5       41.50       18.69      9.27 o
   1  10   5      412.28      382.07     27.16 o
   2  10   5      164.37      145.85     19.41 o
   3  10   5      329.84      352.22     31.14 o
   4  10   5        4.41       11.83     13.66 o
   5  10   5       60.17       57.96     18.15 o
   6  10   5        6.33       35.27     14.92 o
  -5  11   5      184.66      206.04     46.34 o
  -4  11   5       10.42        9.88     24.52 o
  -3  11   5       58.60       80.24     24.78 o
  -2  11   5        0.14      -17.92     13.78 o
  -1  11   5      226.13      255.13     27.60 o
   0  11   5       21.67       20.58     18.98 o
   1  11   5      693.73      761.51     46.88 o
   2  11   5      212.04      226.21     30.39 o
   3  11   5      305.80      315.94     36.42 o
   4  11   5       57.82       42.01     17.01 o
   5  11   5       62.02       48.73     20.25 o
  -3  12   5        0.65        9.08     31.93 o
  -2  12   5       81.00       75.80     24.04 o
  -1  12   5       33.57       30.34     31.88 o
   0  12   5      158.98      202.98     28.67 o
   1  12   5        1.31       40.28     24.04 o
   2  12   5        1.18      -10.19     19.07 o
   3  12   5        3.63       17.56     15.19 o
 -10   0   6       71.68      131.42     38.58 o
  -8   0   6      159.29      218.00     36.30 o
  -6   0   6     1274.85     1289.41     55.42 o
  -4   0   6       18.57       28.30      5.01 o
  -2   0   6     6838.22     7668.37     90.89 o
   0   0   6    18867.51    17672.04     70.48 o
   2   0   6     2337.31     2209.00     45.67 o
   4   0   6      941.09      991.78     54.57 o
   6   0   6       96.86      162.51     25.84 o
   8   0   6      503.10      512.42     50.99 o
  10   0   6       52.20      108.16     36.24 o
 -11   1   6        4.03       -7.05     26.23 o
 -10   1   6        6.33        4.53     15.39 o
  -9   1   6      204.69      165.58     28.76 o
  -8   1   6       38.57       22.69      8.69 o
  -7   1   6       99.69       59.21     11.35 o
  -6   1   6     1459.00     1545.29     49.12 o
  -5   1   6     1245.47     1351.21     38.86 o
  -4   1   6       12.76       12.57      4.15 o
  -3   1   6     4462.50     4570.48     51.73 o
  -2   1   6    15915.51    16921.41     91.51 o
  -1   1   6    77764.10    66699.39    470.97 o
   0   1   6      439.32      444.60     10.83 o
   1   1   6     1302.81     1279.47     16.39 o
   2   1   6    25620.05    24108.58    289.77 o
   3   1   6     6031.84     6273.98     86.42 o
   4   1   6     1060.22     1109.90     47.28 o
   5   1   6     2784.97     2778.06     72.40 o
   6   1   6     2511.97     2344.85     50.90 o
   7   1   6        5.47       -0.65     12.57 o
   8   1   6      601.89      542.63     40.31 o
   9   1   6      343.95      427.71     46.81 o
  10   1   6        0.45        3.68     13.61 o
  11   1   6      169.61      219.10     29.13 o
 -11   2   6        0.07       -4.47     18.51 o
 -10   2   6        6.30       -8.07     14.36 o
  -9   2   6        6.66      -26.39     17.59 o
  -8   2   6        1.39       -8.24     10.58 o
  -7   2   6      214.63      271.04     22.61 o
  -6   2   6       10.02       14.25     10.43 o
  -5   2   6        4.59       -9.80      6.53 o
  -4   2   6       17.47        5.55      6.68 o
  -3   2   6      673.63      748.92     18.00 o
  -2   2   6      342.15      402.21     13.79 o
  -1   2   6    40545.35    36740.58    458.98 o
   0   2   6     5191.09     5301.53     55.19 o
   1   2   6     3332.69     3215.75     37.26 o
   2   2   6     3260.06     3494.89     62.26 o
   3   2   6       23.77       36.15      4.47 o
   4   2   6      351.13      353.81     19.09 o
   5   2   6      270.57      271.49     17.03 o
   6   2   6      211.47      175.25     18.00 o
   7   2   6      206.50      242.13     27.94 o
   8   2   6        8.62        6.49     12.01 o
   9   2   6      188.73      161.04     28.35 o
  10   2   6        1.01        3.57     14.50 o
  11   2   6        0.50       -5.08     16.21 o
 -11   3   6        0.07       14.10     13.70 o
 -10   3   6        0.60      -27.61     18.41 o
  -9   3   6       32.92       20.56     12.43 o
  -8   3   6      864.42      842.70     43.52 o
  -7   3   6      507.30      464.68     27.85 o
  -6   3   6     1677.58     1537.04     44.01 o
  -5   3   6     1144.81     1248.29     35.33 o
  -4   3   6     2937.88     2992.38     46.30 o
  -3   3   6     4390.58     4245.63     69.29 o
  -2   3   6      292.92      333.22     12.38 o
  -1   3   6     4518.28     4569.94     69.44 o
   0   3   6    10783.63    10340.20    108.62 o
   1   3   6      339.94      418.99     11.73 o
   2   3   6    14027.59    14036.08     91.18 o
   3   3   6      753.94      824.00     21.46 o
   4   3   6      308.00      310.10     14.48 o
   5   3   6      941.95      975.22     32.04 o
   6   3   6     3408.04     3414.58     92.67 o
   7   3   6        4.38       34.05     30.64 o
   8   3   6      152.52      125.44     22.75 o
   9   3   6       89.80       79.76     23.70 o
  10   3   6        3.36       20.75     20.14 o
 -10   4   6       24.41       -1.58     15.01 o
  -9   4   6       18.42        0.29     15.32 o
  -8   4   6        1.33       -1.65      9.60 o
  -7   4   6       98.28       72.93      9.17 o
  -6   4   6      610.54      585.81     27.91 o
  -5   4   6       53.81       49.07      7.86 o
  -4   4   6      466.44      416.47     19.88 o
  -3   4   6      128.27      223.85     12.10 o
  -2   4   6     3477.73     3799.74     73.54 o
  -1   4   6     1292.83     1197.84     25.45 o
   0   4   6     3981.91     4467.94     46.30 o
   1   4   6       73.32       62.41      5.55 o
   2   4   6     1734.60     1699.07     34.54 o
   3   4   6     1223.17     1247.58     46.05 o
   4   4   6       50.27       40.47      9.19 o
   5   4   6       35.07       40.24      7.34 o
   6   4   6      149.07      102.93     12.79 o
   7   4   6      199.47      161.66     21.69 o
   8   4   6       30.02       19.66     11.12 o
   9   4   6       25.45       66.53     22.05 o
  10   4   6       52.90       72.61     24.27 o
 -10   5   6       26.82       24.14     21.02 o
  -9   5   6      318.76      349.69     43.95 o
  -8   5   6      140.34      145.43     26.15 o
  -7   5   6       57.84       56.50     12.44 o
  -6   5   6       23.27       -8.51     16.03 o
  -5   5   6      348.14      346.23     18.69 o
  -4   5   6      116.89      129.27     11.14 o
  -3   5   6     6011.07     5928.30     69.07 o
  -2   5   6       58.38       72.37     14.93 o
  -1   5   6     2703.31     2474.79     43.55 o
   0   5   6       38.57       80.67      6.21 o
   1   5   6     3614.09     4093.78     58.35 o
   2   5   6     2306.46     2096.36     73.96 o
   3   5   6     1677.86     1636.80     49.85 o
   4   5   6      875.86      917.31     51.21 o
   5   5   6     2715.92     2868.39     79.87 o
   6   5   6      555.01      602.06     41.23 o
   7   5   6        4.89      -13.81     13.47 o
   8   5   6        6.05      -23.32     15.55 o
   9   5   6      266.54      289.34     37.80 o
  10   5   6        0.39       13.58     18.99 o
 -10   6   6       23.78       27.92     42.14 o
  -9   6   6       99.96      104.88     29.02 o
  -8   6   6       74.12       27.97     42.56 o
  -7   6   6       65.29       81.95     31.69 o
  -6   6   6       23.37       15.12      8.58 o
  -5   6   6       56.00       89.79     13.79 o
  -4   6   6     1766.75     1661.72     41.72 o
  -3   6   6      518.79      485.17     25.71 o
  -2   6   6       94.05       80.47      9.04 o
  -1   6   6      826.03      806.29     23.23 o
   0   6   6        5.73       15.39      5.53 o
   1   6   6     1842.73     1801.97     33.65 o
   2   6   6     2696.13     2651.45     52.60 o
   3   6   6        4.44       44.16     11.56 o
   4   6   6       20.16       75.55     17.68 o
   5   6   6      402.59      473.51     34.48 o
   6   6   6      202.74      219.96     27.21 o
   7   6   6        2.63       -6.68     12.74 o
   8   6   6        2.25        0.39     10.96 o
   9   6   6      146.06      133.29     30.39 o
  -9   7   6       16.29      -18.82     39.77 o
  -8   7   6        2.13       -4.60     29.66 o
  -7   7   6       23.19       48.82     25.58 o
  -6   7   6     1555.90     1637.07     83.94 o
  -5   7   6      944.00     1003.62     41.71 o
  -4   7   6     1326.23     1424.67     48.35 o
  -3   7   6       35.07       62.36     21.20 o
  -2   7   6      938.88      897.04     38.69 o
  -1   7   6      842.34      819.74     42.09 o
   0   7   6     3575.93     3361.09     58.66 o
   1   7   6       47.57       38.80     16.21 o
   2   7   6     2820.81     2826.79     67.53 o
   3   7   6      117.24      106.69     23.00 o
   4   7   6       33.13       52.44     11.39 o
   5   7   6       16.82       35.75     11.99 o
   6   7   6     1018.14     1023.66     54.66 o
   7   7   6        0.97       30.38     25.17 o
   8   7   6       55.65       69.45     19.02 o
   9   7   6       29.05        3.37     20.76 o
  -8   8   6       49.27        1.34     23.27 o
  -7   8   6      123.60      122.51     35.38 o
  -6   8   6       22.92       37.41     19.92 o
  -5   8   6       18.76       35.82     16.35 o
  -4   8   6      471.94      556.73     41.79 o
  -3   8   6      293.95      349.87     48.63 o
  -2   8   6      177.00      177.46     17.70 o
  -1   8   6      421.50      350.21     24.94 o
   0   8   6      168.79      201.15     15.14 o
   1   8   6      337.29      360.90     23.75 o
   2   8   6      144.16      145.68     16.34 o
   3   8   6        0.83       16.29     11.15 o
   4   8   6       17.92       16.45     11.21 o
   5   8   6      197.36      191.40     21.90 o
   6   8   6        0.78       -6.97     16.40 o
   7   8   6      102.44      143.79     25.99 o
   8   8   6       21.37       28.70     16.82 o
  -8   9   6        0.04        1.60     24.07 o
  -7   9   6        1.40        2.51     45.09 o
  -6   9   6       17.21      -10.12     21.06 o
  -5   9   6       59.44       10.12     29.01 o
  -4   9   6        0.32       21.47     20.53 o
  -3   9   6      805.62      906.90     53.38 o
  -2   9   6       17.36       52.63     19.16 o
  -1   9   6     1586.91     1647.24     57.49 o
   0   9   6      370.07      326.05     26.50 o
   1   9   6      255.76      223.94     19.03 o
   2   9   6      100.77      185.79     21.08 o
   3   9   6     1917.36     1941.76     67.26 o
   4   9   6      313.86      430.63     41.67 o
   5   9   6      545.90      671.13     41.97 o
   6   9   6        7.73        3.61     13.83 o
   7   9   6      156.66      228.15     29.70 o
  -6  10   6        0.76       18.35     74.37 o
  -5  10   6       11.14       17.08     25.84 o
  -4  10   6      237.59      270.89     48.31 o
  -3  10   6       19.43       -1.29     17.77 o
  -2  10   6      227.26      223.79     25.80 o
  -1  10   6       32.77       13.65     10.30 o
   0  10   6      176.00      171.08     20.30 o
   1  10   6       36.96       28.76     12.34 o
   2  10   6      628.22      612.07     35.60 o
   3  10   6       50.24       32.77     15.00 o
   4  10   6       76.89       55.21     12.75 o
   5  10   6        0.27       40.31     20.22 o
   6  10   6      159.66      151.79     26.08 o
  -5  11   6       14.50       61.56     30.06 o
  -4  11   6      215.27      258.43     48.81 o
  -3  11   6       10.52       -2.10     21.46 o
  -2  11   6      117.90      122.62     22.17 o
  -1  11   6        4.17       20.89     17.62 o
   0  11   6      441.97      470.18     40.33 o
   1  11   6       33.72       67.47     17.27 o
   2  11   6      536.92      592.55     42.96 o
   3  11   6       16.80       -3.76     14.92 o
   4  11   6       14.06        6.61     17.73 o
   5  11   6        4.65       -9.30     13.55 o
  -3  12   6        5.48       -6.72     41.07 o
  -2  12   6        1.16       15.28     17.43 o
  -1  12   6      117.48       68.65     25.65 o
   0  12   6        0.01        5.38     19.39 o
   1  12   6       10.24       28.45     17.07 o
   2  12   6        1.46       20.66     18.99 o
   3  12   6        6.14        1.00     16.49 o
 -11   0   7       11.87       15.00     29.82 o
  -9   0   7        3.48       38.73     21.68 o
  -7   0   7        2.08      -10.74     15.39 o
  -5   0   7        1.33        1.73      8.34 o
  -3   0   7        0.58        4.21      6.77 o
  -1   0   7    50842.44    47493.74    127.61 o
   1   0   7    11983.84    11341.10    174.63 o
   3   0   7     2940.74     3026.81     47.53 o
   5   0   7       53.06       19.46     15.04 o
   7   0   7       89.55       58.63     26.53 o
   9   0   7        1.91      -15.21     22.32 o
  11   0   7       68.20       92.43     84.82 o
 -11   1   7       19.23       14.32     16.27 o
 -10   1   7      230.50      297.05     36.20 o
  -9   1   7       17.51       38.84     16.28 o
  -8   1   7      358.64      364.29     28.14 o
  -7   1   7       58.70       33.13      9.87 o
  -6   1   7      531.74      553.07     29.99 o
  -5   1   7     4091.72     4279.03     65.30 o
  -4   1   7     3542.84     3461.08     48.42 o
  -3   1   7     3291.86     3459.14     38.94 o
  -2   1   7     1830.12     2081.20     25.04 o
  -1   1   7    43204.25    40097.65    192.60 o
   0   1   7     9141.29     9267.73     71.71 o
   1   1   7    16987.95    15931.96     95.11 o
   2   1   7      716.42      777.65     16.81 o
   3   1   7      460.13      475.08     24.94 o
   4   1   7    14971.06    15407.71    183.08 o
   5   1   7       86.63       90.45     15.20 o
   6   1   7       97.56       60.10     12.86 o
   7   1   7      344.12      295.79     26.70 o
   8   1   7      187.20      239.82     28.07 o
   9   1   7       14.89       35.93     18.15 o
  10   1   7      224.64      177.87     36.15 o
  11   1   7       11.15       46.02     14.83 o
 -11   2   7        1.54       -4.47     17.56 o
 -10   2   7        1.07      -10.22     14.97 o
  -9   2   7       80.44       64.53     15.64 o
  -8   2   7      150.18      141.46     13.43 o
  -7   2   7      103.77      102.51     12.73 o
  -6   2   7       30.19       16.44      7.09 o
  -5   2   7      295.78      275.31     15.87 o
  -4   2   7     2046.24     2087.42     40.72 o
  -3   2   7     1108.76     1113.30     30.00 o
  -2   2   7     3629.98     3542.61     61.33 o
  -1   2   7       29.78       38.60      8.93 o
   0   2   7      105.50       88.85      5.10 o
   1   2   7        1.84       18.80      3.57 o
   2   2   7     1118.18     1119.67     20.58 o
   3   2   7      396.83      468.58     14.32 o
   4   2   7     2239.42     2212.31     49.44 o
   5   2   7      179.00      147.23     15.12 o
   6   2   7      279.70      361.11     25.92 o
   7   2   7     1232.53     1231.15     56.58 o
   8   2   7      333.31      315.86     31.96 o
   9   2   7       45.45       37.07     14.69 o
  10   2   7       21.42        7.65     15.94 o
 -11   3   7        0.28      -10.27     27.97 o
 -10   3   7       19.26        5.43     13.76 o
  -9   3   7       99.72       55.97     12.73 o
  -8   3   7      198.11      213.91     23.79 o
  -7   3   7      132.13       87.66     10.83 o
  -6   3   7      390.65      433.55     23.29 o
  -5   3   7     2214.03     2394.98     46.40 o
  -4   3   7     2246.23     2123.05     36.32 o
  -3   3   7     1728.92     1635.37     47.43 o
  -2   3   7      759.78      763.69     24.42 o
  -1   3   7     5910.07     5598.95     52.54 o
   0   3   7     1035.25     1088.54     34.28 o
   1   3   7    12751.23    12460.32     98.69 o
   2   3   7       14.01       31.70      8.10 o
   3   3   7      472.83      433.98     17.71 o
   4   3   7     1611.65     1662.12     33.98 o
   5   3   7      984.13      907.62     27.59 o
   6   3   7      834.71      916.90     42.78 o
   7   3   7     2331.83     2363.87     82.87 o
   8   3   7      121.02      154.09     24.91 o
   9   3   7        2.71       -2.43     14.52 o
  10   3   7      196.54      215.10     34.51 o
 -10   4   7        0.62       -6.05     15.47 o
  -9   4   7        7.08       16.88     17.86 o
  -8   4   7        3.17       -1.81     14.08 o
  -7   4   7      258.02      268.06     24.51 o
  -6   4   7       62.86       39.64      7.94 o
  -5   4   7        1.02       -7.33      4.89 o
  -4   4   7        1.65        7.33      3.15 o
  -3   4   7      326.59      363.84     15.42 o
  -2   4   7      238.60      262.69     14.71 o
  -1   4   7     3488.45     3629.26     43.84 o
   0   4   7      218.30      232.60     11.66 o
   1   4   7      314.03      219.66     10.48 o
   2   4   7     1919.91     1945.64     29.94 o
   3   4   7       27.77        7.61      6.99 o
   4   4   7     1208.00     1197.34     32.35 o
   5   4   7      113.51      102.63     20.96 o
   6   4   7       11.26       -4.83      8.50 o
   7   4   7        5.02      -13.59     12.21 o
   8   4   7       52.07       37.26     19.18 o
   9   4   7        2.63       43.72     23.55 o
  10   4   7        0.14        9.45     16.44 o
 -10   5   7       80.70       81.01     29.19 o
  -9   5   7       77.66       84.69     20.60 o
  -8   5   7       74.31       62.26     16.37 o
  -7   5   7       36.07       60.75     10.16 o
  -6   5   7      366.59      400.79     27.88 o
  -5   5   7       76.70       66.06      8.26 o
  -4   5   7     3137.43     3066.51     48.06 o
  -3   5   7      694.89      790.90     36.81 o
  -2   5   7     5899.51     5714.88     68.75 o
  -1   5   7       91.84       74.59      9.52 o
   0   5   7      200.90      228.55     13.52 o
   1   5   7     7982.97     8156.80     72.18 o
   2   5   7     5165.10     5031.37     80.46 o
   3   5   7     1026.16     1028.69     41.72 o
   4   5   7     5169.19     5188.89     98.46 o
   5   5   7      682.26      822.09     45.88 o
   6   5   7      478.55      482.41     35.84 o
   7   5   7        5.79      -19.94     15.55 o
   8   5   7       58.20       37.25     11.07 o
   9   5   7       77.50       43.03     19.71 o
  10   5   7      120.84      139.11     30.09 o
  -9   6   7        0.99       13.88     19.28 o
  -8   6   7       38.88       71.56     23.25 o
  -7   6   7        0.27        8.78     16.51 o
  -6   6   7       19.04       36.59     17.73 o
  -5   6   7     1027.94     1036.26     38.06 o
  -4   6   7      258.81      265.37     20.45 o
  -3   6   7      227.72      227.84     17.98 o
  -2   6   7     1573.37     1542.83     39.99 o
  -1   6   7       18.42       30.03      5.79 o
   0   6   7       22.85       15.26      4.51 o
   1   6   7      688.39      646.58     22.72 o
   2   6   7      164.37      151.75      9.33 o
   3   6   7       10.12        6.31      7.58 o
   4   6   7      546.12      609.47     36.47 o
   5   6   7       16.10       53.07     16.35 o
   6   6   7       12.26       13.85     14.12 o
   7   6   7        0.54       14.67     13.69 o
   8   6   7       46.88       16.99     15.23 o
   9   6   7        9.61       -3.08     11.97 o
  -9   7   7       13.59       24.18     22.45 o
  -8   7   7       45.00       66.70     17.22 o
  -7   7   7      893.02      950.36     69.76 o
  -6   7   7       92.97      132.82     29.15 o
  -5   7   7       52.71       61.09     10.70 o
  -4   7   7       12.87       16.91      9.82 o
  -3   7   7     1556.81     1665.80     52.22 o
  -2   7   7        0.94        1.86     11.17 o
  -1   7   7     3705.51     3943.98     84.43 o
   0   7   7      147.04      126.96     14.01 o
   1   7   7     2774.01     2651.21     53.82 o
   2   7   7       11.21       18.06     15.51 o
   3   7   7      736.83      705.42     32.89 o
   4   7   7       35.27       57.31     11.61 o
   5   7   7       61.17       80.23     20.05 o
   6   7   7      187.82      265.56     32.01 o
   7   7   7      485.21      521.11     43.29 o
   8   7   7      118.50      180.95     27.20 o
   9   7   7       23.24       13.77     23.11 o
  -8   8   7        5.41       18.47     17.56 o
  -7   8   7        0.68       -1.79     25.44 o
  -6   8   7       30.08       13.77     17.78 o
  -5   8   7      220.61      159.70     29.03 o
  -4   8   7      702.73      637.92     43.26 o
  -3   8   7      308.13      302.25     25.65 o
  -2   8   7      470.63      404.72     28.16 o
  -1   8   7       10.98       37.40     16.25 o
   0   8   7       68.56       33.68     12.32 o
   1   8   7      426.90      445.29     24.51 o
   2   8   7       15.21        4.02      9.77 o
   3   8   7        4.22       -9.84      7.96 o
   4   8   7      318.71      320.02     28.62 o
   5   8   7       52.19       52.80     11.45 o
   6   8   7      194.38      173.57     23.18 o
   7   8   7        8.91       41.51     22.98 o
   8   8   7        0.18       -2.06     13.51 o
  -7   9   7       45.21       14.91     19.91 o
  -6   9   7       93.30       46.45     37.94 o
  -5   9   7        0.06       54.21     34.65 o
  -4   9   7      897.38      938.14     79.94 o
  -3   9   7      124.88      188.46     29.75 o
  -2   9   7     1848.74     1977.02     67.89 o
  -1   9   7      271.46      261.72     25.79 o
   0   9   7      368.68      366.82     28.37 o
   1   9   7        2.63      -12.10      8.13 o
   2   9   7     1866.22     1859.59     56.82 o
   3   9   7        5.10       65.88     32.90 o
   4   9   7      787.83      875.96     45.58 o
   5   9   7       20.05       27.80     14.71 o
   6   9   7       99.36       69.62     23.57 o
   7   9   7       84.66       88.01     22.29 o
  -6  10   7        6.88      -25.34     29.08 o
  -5  10   7      173.19      200.47     47.18 o
  -4  10   7        1.07       17.77     26.47 o
  -3  10   7      166.49      151.13     33.41 o
  -2  10   7       41.19       42.25     10.21 o
  -1  10   7        3.79       12.01     10.30 o
   0  10   7        6.99       -1.91     10.90 o
   1  10   7      103.33       79.99     14.06 o
   2  10   7        0.35       -3.18      9.28 o
   3  10   7       21.17        9.30     10.91 o
   4  10   7       10.11       -2.02     12.81 o
   5  10   7       99.97      143.49     26.68 o
   6  10   7        1.04       24.28     19.52 o
  -5  11   7      112.98      105.62     32.54 o
  -4  11   7       18.48       -0.06     20.03 o
  -3  11   7        5.79       16.82     14.26 o
  -2  11   7        7.03       10.83     23.90 o
  -1  11   7      356.00      379.02     35.99 o
   0  11   7        9.64        2.63     17.00 o
   1  11   7      290.10      298.87     28.39 o
   2  11   7        0.40       22.34     16.35 o
   3  11   7       68.14       27.61     14.91 o
   4  11   7        9.66        5.28     17.48 o
   5  11   7      154.50      149.01     27.39 o
  -3  12   7        5.94       -8.53     19.56 o
  -2  12   7        3.96       -4.13     20.10 o
  -1  12   7       24.21        4.95     19.99 o
   0  12   7        7.78       19.01     14.62 o
   1  12   7        6.42       17.77     14.40 o
   2  12   7       13.51       16.78     12.92 o
   3  12   7        6.13      -10.50     15.22 o
 -10   0   8      273.68      276.12     50.63 o
  -8   0   8      288.56      296.34     44.42 o
  -6   0   8      130.40      112.65     16.31 o
  -4   0   8      184.15      190.06     14.04 o
  -2   0   8     9383.28     9408.08     66.13 o
   0   0   8      475.18      617.38     19.05 o
   2   0   8     1936.90     2073.66     46.42 o
   4   0   8     1804.54     1720.56     61.48 o
   6   0   8      216.02      164.26     27.93 o
   8   0   8       10.70       -3.16     16.15 o
  10   0   8      262.39      269.74     48.68 o
 -11   1   8       21.83       15.85     12.76 o
 -10   1   8       13.72        9.33     20.55 o
  -9   1   8      289.85      339.92     36.61 o
  -8   1   8      339.48      297.34     24.03 o
  -7   1   8        7.16      -10.21     12.65 o
  -6   1   8     1637.36     1727.61     46.12 o
  -5   1   8      769.48      829.69     29.65 o
  -4   1   8     2365.69     2333.16     42.52 o
  -3   1   8      868.72      835.63     16.91 o
  -2   1   8     7815.07     7713.24     76.17 o
  -1   1   8     2320.00     2244.26     25.48 o
   0   1   8     8614.93     8225.96     87.56 o
   1   1   8    11511.61    12032.21     82.32 o
   2   1   8       71.96       77.29      5.62 o
   3   1   8    12127.86    12176.87    111.70 o
   4   1   8       12.27       41.66     17.59 o
   5   1   8      205.92      191.14     22.92 o
   6   1   8       66.77       62.11     12.92 o
   7   1   8       26.96       -1.46     13.37 o
   8   1   8       70.81       62.19     11.34 o
   9   1   8      321.43      324.66     35.37 o
  10   1   8        9.77       32.50     17.36 o
  11   1   8        6.38       16.11     15.49 o
 -11   2   8        4.07       -3.98     33.42 o
 -10   2   8       10.12      -25.86     17.24 o
  -9   2   8      260.37      306.26     27.92 o
  -8   2   8       36.10       29.22      9.95 o
  -7   2   8       75.31       66.78     13.63 o
  -6   2   8      260.65      288.92     19.03 o
  -5   2   8      282.45      232.20     14.93 o
  -4   2   8      202.40      214.91     12.60 o
  -3   2   8     1163.80     1298.96     32.66 o
  -2   2   8     2240.24     2167.85     33.20 o
  -1   2   8     1495.50     1353.59     28.94 o
   0   2   8      274.27      283.46      9.72 o
   1   2   8    12755.03    12861.09     78.14 o
   2   2   8      163.29      152.06      8.65 o
   3   2   8      207.23      246.48     11.18 o
   4   2   8       68.81       84.55      6.66 o
   5   2   8      323.48      364.57     24.61 o
   6   2   8      819.66      839.72     40.22 o
   7   2   8      389.95      409.55     30.88 o
   8   2   8        0.51        6.64      9.37 o
   9   2   8        2.21        9.59     18.16 o
  10   2   8        0.25       -0.98     19.16 o
 -10   3   8        1.04      -23.49     16.65 o
  -9   3   8       21.97        4.44     12.02 o
  -8   3   8      963.98      912.28     46.28 o
  -7   3   8        5.76       19.70     15.45 o
  -6   3   8      923.70      974.68     35.96 o
  -5   3   8       47.11       84.22     10.90 o
  -4   3   8     4421.71     4389.42     83.10 o
  -3   3   8     1157.45     1376.59     39.18 o
  -2   3   8     2534.44     2485.22     48.81 o
  -1   3   8      109.29      176.22     13.32 o
   0   3   8    10438.35    10866.27     96.49 o
   1   3   8      448.53      573.03     19.97 o
   2   3   8     2676.39     2763.64     40.31 o
   3   3   8     6157.78     5903.17     69.34 o
   4   3   8      989.25      975.53     24.42 o
   5   3   8      814.20      857.19     26.52 o
   6   3   8     3332.30     3469.40     78.53 o
   7   3   8      806.50      841.30     67.02 o
   8   3   8       64.38       95.06     21.30 o
   9   3   8       57.61       62.90     16.09 o
  10   3   8        5.46      -20.00     13.70 o
 -10   4   8        4.45      -12.03     19.70 o
  -9   4   8        5.26       -1.53     14.14 o
  -8   4   8        6.22       -4.35     11.55 o
  -7   4   8       15.35       10.58     11.39 o
  -6   4   8      236.34      183.13     16.61 o
  -5   4   8      113.26      103.43      8.38 o
  -4   4   8      123.75      106.34      7.25 o
  -3   4   8      124.80       97.09      7.45 o
  -2   4   8     1353.65     1585.11     36.37 o
  -1   4   8     1037.60      907.48     23.33 o
   0   4   8      119.93      132.14      7.58 o
   1   4   8      395.88      427.37     14.48 o
   2   4   8     1551.43     1661.64     30.36 o
   3   4   8      151.00      152.09     13.34 o
   4   4   8     3041.88     3202.93     59.79 o
   5   4   8       38.40       33.65      6.94 o
   6   4   8      324.84      297.84     26.57 o
   7   4   8       40.22       43.49     14.11 o
   8   4   8      137.99      104.71     16.68 o
   9   4   8       85.07      124.89     26.17 o
  10   4   8       33.18       42.78     23.26 o
 -10   5   8       66.77       41.38     19.79 o
  -9   5   8       18.10       -8.90     17.24 o
  -8   5   8        0.57      -10.00     19.67 o
  -7   5   8        9.56       21.73     15.85 o
  -6   5   8      300.65      318.01     20.79 o
  -5   5   8     2309.04     2147.56     38.83 o
  -4   5   8     1284.32     1450.44     52.11 o
  -3   5   8     2187.05     2032.93     38.65 o
  -2   5   8      280.73      256.63     16.19 o
  -1   5   8     2651.87     2601.92     45.96 o
   0   5   8     6656.45     6762.47     70.10 o
   1   5   8     2169.13     2196.27     38.77 o
   2   5   8       55.75       74.22      8.49 o
   3   5   8     3546.29     3363.78     56.74 o
   4   5   8        5.23       31.13     18.38 o
   5   5   8     1556.34     1475.54     58.27 o
   6   5   8       25.41       19.67     17.15 o
   7   5   8       17.29        9.35     10.91 o
   8   5   8        9.70      -17.91     17.98 o
   9   5   8      212.17      195.73     28.21 o
  10   5   8        2.91       30.79     18.50 o
  -9   6   8      117.02      127.31     38.48 o
  -8   6   8        5.19      -13.19     15.44 o
  -7   6   8       13.76      -11.05     18.27 o
  -6   6   8      561.61      598.50     31.95 o
  -5   6   8        0.25       23.53      9.45 o
  -4   6   8        3.01       10.94      7.48 o
  -3   6   8        9.40        6.73      6.63 o
  -2   6   8       18.24       20.49      8.37 o
  -1   6   8     1392.52     1500.81     39.38 o
   0   6   8      157.02      189.21     12.65 o
   1   6   8      913.44      939.60     26.95 o
   2   6   8       65.20       73.09      6.17 o
   3   6   8      222.48      236.51     17.21 o
   4   6   8     1051.70     1083.25     43.82 o
   5   6   8      107.94      108.22     18.53 o
   6   6   8      130.41      126.53     19.44 o
   7   6   8       32.79       34.15     12.38 o
   8   6   8       87.11       99.57     20.07 o
   9   6   8        0.84      -11.30     17.51 o
  -9   7   8        0.44      -12.09     21.61 o
  -8   7   8       78.16      122.48     25.80 o
  -7   7   8        1.95        0.05     18.39 o
  -6   7   8       84.13       63.14     18.61 o
  -5   7   8       14.28        5.87      8.45 o
  -4   7   8       11.32        3.14      5.64 o
  -3   7   8      369.53      358.02     26.16 o
  -2   7   8     3085.10     3086.15     73.04 o
  -1   7   8        4.19       41.30     11.50 o
   0   7   8     4698.18     4447.07     68.67 o
   1   7   8      203.62      190.96     15.39 o
   2   7   8      931.33      911.05     26.48 o
   3   7   8      318.52      313.39     24.34 o
   4   7   8      224.51      229.79     22.36 o
   5   7   8      513.26      496.41     36.28 o
   6   7   8      834.26      942.55     56.07 o
   7   7   8        1.85       30.27     21.66 o
   8   7   8      111.59      143.55     25.70 o
   9   7   8        0.49       -6.64     19.95 o
  -8   8   8       68.54       50.84     31.40 o
  -7   8   8       22.62       14.90     32.20 o
  -6   8   8       23.96       -1.02     24.26 o
  -5   8   8       21.76       -4.27     19.92 o
  -4   8   8        3.08       20.73     20.98 o
  -3   8   8      171.55      190.84     20.33 o
  -2   8   8       37.25       47.59     15.26 o
  -1   8   8      287.29      246.31     22.42 o
   0   8   8       95.91      126.46     14.85 o
   1   8   8        4.27        1.18      8.13 o
   2   8   8       28.10       36.95      7.10 o
   3   8   8      276.26      245.02     21.97 o
   4   8   8     1099.56      973.04     45.04 o
   5   8   8       17.01        8.61     10.27 o
   6   8   8       57.91       44.90     12.52 o
   7   8   8       11.12       43.43     16.82 o
   8   8   8       75.02       89.94     26.06 o
  -7   9   8      133.15      121.03     26.42 o
  -6   9   8        8.86        4.24     34.11 o
  -5   9   8      997.08      955.88     86.07 o
  -4   9   8      480.02      461.47     61.12 o
  -3   9   8      623.44      692.15     46.78 o
  -2   9   8        3.46       33.26     24.34 o
  -1   9   8      189.18      224.48     20.80 o
   0   9   8      231.90      188.41     19.54 o
   1   9   8      226.47      218.11     19.16 o
   2   9   8      364.67      292.57     26.79 o
   3   9   8      852.74      867.37     49.34 o
   4   9   8        9.17        7.48     29.34 o
   5   9   8       87.58       84.10     14.19 o
   6   9   8      218.81      187.69     23.70 o
   7   9   8        3.01       23.31     14.72 o
  -6  10   8       97.93      132.02     39.04 o
  -5  10   8        2.68       37.67     29.37 o
  -4  10   8        8.32       38.74     26.91 o
  -3  10   8       12.76       24.27     23.68 o
  -2  10   8       99.28       85.43     16.21 o
  -1  10   8      132.71      101.23     18.88 o
   0  10   8        1.19       -2.62     10.55 o
   1  10   8        0.86      -18.64     12.42 o
   2  10   8       20.45      -12.86     13.20 o
   3  10   8       79.09       53.94     13.27 o
   4  10   8       13.00        1.17     14.47 o
   5  10   8       18.97       24.65     19.09 o
   6  10   8        0.08      -19.77     22.71 o
  -5  11   8       84.07      108.44     36.36 o
  -4  11   8       17.38       22.78     17.29 o
  -3  11   8      153.21      169.67     34.28 o
  -2  11   8      107.99       89.65     23.20 o
  -1  11   8        3.69       -6.08     13.07 o
   0  11   8      596.92      565.13     50.20 o
   1  11   8       12.76       17.47     19.86 o
   2  11   8       96.39       84.66     16.29 o
   3  11   8       13.37        4.73     14.20 o
   4  11   8      198.96      189.73     30.15 o
   5  11   8        0.06        0.35     18.86 o
  -3  12   8        1.93       26.02     24.59 o
  -2  12   8       32.87       32.92     23.21 o
  -1  12   8       10.45      -11.72     21.22 o
   0  12   8       39.74       50.29     19.31 o
   1  12   8        8.76       -2.35     17.33 o
   2  12   8       22.49       26.46     12.42 o
 -11   0   9        3.83      -47.86     37.38 o
  -9   0   9      183.93      241.38     49.02 o
  -7   0   9      321.35      353.48     32.31 o
  -5   0   9      793.19      946.28     37.17 o
  -3   0   9      777.13      773.29     21.88 o
  -1   0   9     4421.22     4689.80     46.36 o
   1   0   9       28.31       26.23      5.19 o
   3   0   9    35264.39    34082.39    262.08 o
   5   0   9      624.93      580.18     47.05 o
   7   0   9       80.77       31.80     30.15 o
   9   0   9       45.66       26.67     22.25 o
 -11   1   9        0.25       -9.45     20.82 o
 -10   1   9        0.64       -5.78     28.92 o
  -9   1   9      350.40      365.27     37.41 o
  -8   1   9       56.77       32.66     10.61 o
  -7   1   9      387.52      441.53     28.39 o
  -6   1   9       37.22       20.03      7.07 o
  -5   1   9      119.76      109.95     11.38 o
  -4   1   9     7498.99     7379.83     65.93 o
  -3   1   9      154.02      122.54      6.05 o
  -2   1   9      155.02      143.08      6.38 o
  -1   1   9     3492.02     3747.58     29.40 o
   0   1   9    12111.78    11958.03     58.07 o
   1   1   9      735.12      776.52     17.07 o
   2   1   9     1541.85     1512.60     28.51 o
   3   1   9      598.14      611.31     27.81 o
   4   1   9     3968.97     4141.48     88.16 o
   5   1   9     2658.43     2491.66     72.28 o
   6   1   9      319.38      318.45     28.54 o
   7   1   9       72.86      110.21     19.99 o
   8   1   9       24.93       17.77     14.65 o
   9   1   9      123.51      135.75     26.93 o
  10   1   9       10.04       -1.44     20.78 o
 -11   2   9        0.22      -10.11     17.33 o
 -10   2   9        0.99       -4.60     18.31 o
  -9   2   9        8.32       -2.81     11.82 o
  -8   2   9        7.23      -16.70     11.13 o
  -7   2   9       33.62       39.37     11.52 o
  -6   2   9     1496.31     1352.44     39.06 o
  -5   2   9       41.86       49.34      5.65 o
  -4   2   9      148.09      109.75     12.42 o
  -3   2   9      664.21      568.94     21.53 o
  -2   2   9     2238.26     2275.52     31.97 o
  -1   2   9     2015.31     2117.76     28.27 o
   0   2   9     4736.26     4998.27     60.52 o
   1   2   9      631.87      598.49     17.90 o
   2   2   9      182.85      181.64      9.14 o
   3   2   9      422.79      492.37     19.01 o
   4   2   9       39.40       33.28      5.38 o
   5   2   9      482.32      457.62     33.30 o
   6   2   9        6.94       44.67     12.18 o
   7   2   9      184.09      194.47     20.56 o
   8   2   9      271.84      214.54     26.48 o
   9   2   9       26.09        1.41     13.14 o
  10   2   9       23.04       -8.61     18.55 o
 -10   3   9        9.37       34.44     18.04 o
  -9   3   9      111.89       94.04     14.08 o
  -8   3   9        1.27        8.96     11.59 o
  -7   3   9     1677.53     1719.72     58.88 o
  -6   3   9       16.79       22.27     12.14 o
  -5   3   9      799.41      749.05     24.02 o
  -4   3   9     1456.68     1508.64     41.30 o
  -3   3   9     4393.58     4167.89     65.27 o
  -2   3   9      163.95      122.96     11.58 o
  -1   3   9     5650.83     5786.78     71.99 o
   0   3   9     3237.19     3241.28     63.48 o
   1   3   9      390.54      338.64     14.21 o
   2   3   9     2369.67     2204.68     42.12 o
   3   3   9     1354.99     1345.62     35.48 o
   4   3   9      146.34      144.07      9.70 o
   5   3   9     2469.81     2121.12     86.98 o
   6   3   9      396.50      451.65     30.32 o
   7   3   9      863.00      952.89     45.81 o
   8   3   9      150.07      143.37     22.50 o
   9   3   9       30.23       33.81     14.32 o
  10   3   9        4.31      -16.30     16.86 o
 -10   4   9       29.72        9.60     14.16 o
  -9   4   9        2.73      -23.53     15.69 o
  -8   4   9       61.13       37.04     11.96 o
  -7   4   9       12.02        9.24     17.65 o
  -6   4   9       64.10       48.87     12.33 o
  -5   4   9       36.93       31.77      4.36 o
  -4   4   9      229.38      178.00     12.53 o
  -3   4   9      864.02      908.41     30.73 o
  -2   4   9      265.78      277.02     16.05 o
  -1   4   9       51.22       28.53      4.19 o
   0   4   9        1.64        2.99      2.57 o
   1   4   9     2505.31     2834.62     44.23 o
   2   4   9       13.22       19.35      7.78 o
   3   4   9     5558.18     5678.05     69.65 o
   4   4   9      146.09      137.60     20.51 o
   5   4   9      650.39      600.35     22.05 o
   6   4   9      347.50      307.53     22.23 o
   7   4   9      350.80      298.55     30.67 o
   8   4   9        9.98      -20.12     13.41 o
   9   4   9       24.35       57.01     18.52 o
  10   4   9        1.60        7.43     17.88 o
 -10   5   9       18.63       21.32     15.17 o
  -9   5   9       69.88       53.05     19.71 o
  -8   5   9       33.74       23.02     13.98 o
  -7   5   9      463.47      478.21     36.67 o
  -6   5   9      415.28      393.11     22.28 o
  -5   5   9      480.14      605.21     24.13 o
  -4   5   9     2775.46     2673.54     60.60 o
  -3   5   9       33.22       30.69      6.77 o
  -2   5   9      149.90      129.08     10.38 o
  -1   5   9      376.93      376.96     17.46 o
   0   5   9     4962.38     4948.72     74.80 o
   1   5   9      476.24      475.28     18.70 o
   2   5   9     1724.48     1590.28     31.32 o
   3   5   9      203.73      222.72     20.16 o
   4   5   9      625.06      665.92     27.59 o
   5   5   9        1.16        2.69     10.89 o
   6   5   9       19.59        3.55     17.15 o
   7   5   9      188.33      193.59     26.93 o
   8   5   9      184.66      205.36     26.67 o
   9   5   9       22.73       54.95     21.67 o
  -9   6   9       89.97       58.20     31.20 o
  -8   6   9        3.72      -23.13     29.71 o
  -7   6   9      126.57      142.34     20.22 o
  -6   6   9        9.51       25.35      8.88 o
  -5   6   9      544.69      476.60     23.59 o
  -4   6   9       46.62       42.93      6.72 o
  -3   6   9       56.71       62.83      6.06 o
  -2   6   9      745.37      800.50     28.79 o
  -1   6   9       58.10       78.32      9.90 o
   0   6   9      562.81      642.88     29.63 o
   1   6   9      263.10      294.74     15.63 o
   2   6   9      262.11      322.03     12.76 o
   3   6   9       52.02       52.37      8.75 o
   4   6   9      894.31      906.08     39.90 o
   5   6   9      132.71      166.94     21.78 o
   6   6   9        9.34       37.42     17.75 o
   7   6   9      219.41      273.07     34.87 o
   8   6   9      125.18      114.34     21.26 o
   9   6   9        9.13        6.93     15.49 o
  -9   7   9       55.25      109.67     28.18 o
  -8   7   9       38.74       18.24     21.17 o
  -7   7   9      309.55      330.38     39.67 o
  -6   7   9       74.60       54.54     20.72 o
  -5   7   9        7.71      -13.63     28.05 o
  -4   7   9       11.71        9.20      6.56 o
  -3   7   9      971.39      936.47     55.19 o
  -2   7   9      597.43      535.86     26.76 o
  -1   7   9     4980.19     4800.31     77.65 o
   0   7   9       12.46       32.63     13.75 o
   1   7   9      984.92      950.62     29.22 o
   2   7   9      336.01      323.77     15.63 o
   3   7   9     2067.48     2101.26     57.37 o
   4   7   9       14.77       81.94     27.47 o
   5   7   9      351.07      354.29     28.98 o
   6   7   9        9.08       25.34     18.73 o
   7   7   9      140.50      149.41     24.85 o
   8   7   9       24.86       32.08     14.08 o
  -8   8   9       42.78       35.70     19.05 o
  -7   8   9       58.90       13.92     20.07 o
  -6   8   9       24.41       20.99     43.74 o
  -5   8   9        0.48      -25.02     23.45 o
  -4   8   9      170.78      186.67     24.53 o
  -3   8   9       49.48       66.30     14.47 o
  -2   8   9      281.87      291.07     24.56 o
  -1   8   9      151.85      135.83     19.05 o
   0   8   9     1620.45     1513.47     49.75 o
   1   8   9      741.81      768.02     33.62 o
   2   8   9       16.93        9.45      9.29 o
   3   8   9     1022.86     1060.54     43.21 o
   4   8   9       86.63       85.98     17.44 o
   5   8   9      244.78      216.54     21.34 o
   6   8   9       52.24       53.26     14.08 o
   7   8   9        8.46       25.56     18.30 o
   8   8   9       62.35       43.52     19.96 o
  -7   9   9       47.81       35.86     33.57 o
  -6   9   9      168.73      161.95     36.01 o
  -5   9   9       58.58       52.77     27.78 o
  -4   9   9      523.63      583.89     64.76 o
  -3   9   9       16.96       28.28     22.39 o
  -2   9   9       56.88       49.03     13.55 o
  -1   9   9       30.19       17.25     13.70 o
   0   9   9      249.82      200.03     22.19 o
   1   9   9       36.75        7.12     13.79 o
   2   9   9      283.72      284.48     21.99 o
   3   9   9       92.62       86.64     27.74 o
   4   9   9      263.17      301.37     32.10 o
   5   9   9       11.47       -8.08     11.53 o
   6   9   9        5.45       17.91     14.18 o
   7   9   9       12.16       47.13     30.15 o
  -6  10   9       14.49       34.19     38.07 o
  -5  10   9       95.62      110.98     34.32 o
  -4  10   9       21.34       35.48     40.60 o
  -3  10   9      109.72      124.20     30.07 o
  -2  10   9       57.89       42.21     12.39 o
  -1  10   9       24.31       -0.90      8.90 o
   0  10   9      180.92      170.01     23.60 o
   1  10   9       89.36       46.08     13.50 o
   2  10   9       31.91       36.57     14.85 o
   3  10   9        1.21       -9.66     13.10 o
   4  10   9       37.77       44.40     16.37 o
   5  10   9        2.84        4.24     17.70 o
   6  10   9       22.64       15.70     16.87 o
  -5  11   9       97.67       97.19     29.89 o
  -4  11   9      133.15       84.92     25.59 o
  -3  11   9      123.43      100.53     29.17 o
  -2  11   9        1.78       13.01     17.22 o
  -1  11   9      298.16      274.71     29.61 o
   0  11   9        0.33       12.21     22.97 o
   1  11   9      252.36      285.09     29.41 o
   2  11   9       49.21       28.46     14.64 o
   3  11   9       90.51       70.93     27.58 o
   4  11   9       23.17       29.75     15.86 o
  -2  12   9       13.40        6.72     21.31 o
  -1  12   9       64.39      103.72     39.37 o
   0  12   9       58.20       52.75     51.06 o
   1  12   9       65.77       47.14     14.45 o
   2  12   9       18.89        9.42     14.69 o
 -10   0  10       17.88      -28.09     30.68 o
  -8   0  10      252.68      264.50     41.68 o
  -6   0  10       71.49       39.87      8.83 o
  -4   0  10     1582.80     1654.54     43.95 o
  -2   0  10     8288.28     8442.63     63.74 o
   0   0  10      895.07      997.08     24.38 o
   2   0  10    12155.77    11651.06    125.69 o
   4   0  10      766.37      775.74     30.21 o
   6   0  10       18.31        7.35     18.59 o
   8   0  10        2.02        6.77     14.55 o
  10   0  10       55.23       66.36     25.57 o
 -11   1  10      101.25       50.79     16.99 o
 -10   1  10       56.22       50.84     29.25 o
  -9   1  10       17.25       14.80     21.18 o
  -8   1  10      138.19      166.74     17.90 o
  -7   1  10      287.84      288.68     23.55 o
  -6   1  10       85.23       79.05      9.89 o
  -5   1  10     4349.58     4360.25     61.76 o
  -4   1  10      307.26      292.45     12.05 o
  -3   1  10      777.80      764.12     18.37 o
  -2   1  10     7932.74     8117.83     79.87 o
  -1   1  10     1967.51     2004.41     48.51 o
   0   1  10     3006.02     3015.65     66.36 o
   1   1  10     2453.01     2495.05     31.12 o
   2   1  10     7728.61     7630.13     79.56 o
   3   1  10      169.09      139.51     18.12 o
   4   1  10     7045.48     7264.00    116.22 o
   5   1  10      274.35      278.85     24.88 o
   6   1  10      441.98      452.78     34.92 o
   7   1  10      814.40      976.90     52.88 o
   8   1  10       10.53        6.26      9.61 o
   9   1  10       39.15       39.26     14.74 o
  10   1  10        0.48        3.11     15.41 o
 -11   2  10        3.15        5.54     17.49 o
 -10   2  10        3.84       -0.67     20.46 o
  -9   2  10       12.02       31.55     13.26 o
  -8   2  10      127.53      110.67     17.25 o
  -7   2  10     2549.86     2305.30     67.79 o
  -6   2  10       26.18       24.39      6.83 o
  -5   2  10        7.85        2.41      5.35 o
  -4   2  10        6.16       -0.65      8.20 o
  -3   2  10      214.13      193.05     11.67 o
  -2   2  10        7.80       11.33      2.91 o
  -1   2  10      211.73      212.29      8.98 o
   0   2  10      387.50      384.87     14.63 o
   1   2  10     1226.63     1481.87     29.32 o
   2   2  10        0.15        2.60      3.87 o
   3   2  10     1412.26     1636.03     32.84 o
   4   2  10       13.44       29.60      8.27 o
   5   2  10     3522.03     3654.31     88.05 o
   6   2  10       25.78       98.61     23.39 o
   7   2  10      300.28      273.32     23.83 o
   8   2  10       56.59       38.29     14.20 o
   9   2  10        2.08       -2.38     13.55 o
  10   2  10       33.61       27.71     16.47 o
 -10   3  10       34.81       41.51     16.75 o
  -9   3  10        6.46       10.42      8.46 o
  -8   3  10      382.89      487.15     34.45 o
  -7   3  10      148.56      162.72     19.51 o
  -6   3  10      672.09      666.45     38.44 o
  -5   3  10     2270.70     2331.51     57.86 o
  -4   3  10      453.98      466.13     21.73 o
  -3   3  10        7.67       12.31      6.96 o
  -2   3  10     7733.62     7958.52     83.99 o
  -1   3  10    10082.82    10198.45    177.04 o
   0   3  10       41.16       67.02     11.77 o
   1   3  10      284.60      240.93     11.25 o
   2   3  10     2052.11     1785.04     30.19 o
   3   3  10       21.97       25.21      5.43 o
   4   3  10     2120.55     2176.92     44.39 o
   5   3  10      284.71      242.65     14.42 o
   6   3  10     1023.05     1103.36     51.03 o
   7   3  10        1.18       -6.36      8.79 o
   8   3  10       17.80       27.56     15.99 o
   9   3  10       31.15       40.51     13.86 o
  10   3  10       21.53        3.05     14.52 o
 -10   4  10        4.78       44.64     14.14 o
  -9   4  10       37.05       44.23     18.68 o
  -8   4  10      208.31      223.36     23.07 o
  -7   4  10      106.01       82.81     11.50 o
  -6   4  10       43.94       57.35     14.92 o
  -5   4  10      124.44       95.09     12.12 o
  -4   4  10       48.63       37.54      8.22 o
  -3   4  10       12.31        0.37      8.09 o
  -2   4  10     4722.97     4905.25     70.70 o
  -1   4  10      649.96      736.49     29.34 o
   0   4  10      302.45      301.66     20.52 o
   1   4  10     1502.46     1694.23     35.11 o
   2   4  10     4166.93     4056.91     49.80 o
   3   4  10      130.92      119.01     10.84 o
   4   4  10      814.96      824.90     26.55 o
   5   4  10      107.63       79.74     13.24 o
   6   4  10       83.10       70.04     10.38 o
   7   4  10      161.07      134.98     22.91 o
   8   4  10      108.98       89.32     19.84 o
   9   4  10      102.50      159.99     32.78 o
  10   4  10       34.27       33.72     16.36 o
 -10   5  10        0.22       12.21     25.61 o
  -9   5  10        2.72      -19.67     14.16 o
  -8   5  10       37.01       38.95     22.98 o
  -7   5  10       33.82       14.10     17.07 o
  -6   5  10       85.30       57.93     13.56 o
  -5   5  10     1411.60     1325.40     70.93 o
  -4   5  10       17.09       17.95      5.56 o
  -3   5  10      377.63      317.78     16.07 o
  -2   5  10        5.33        2.07      2.69 o
  -1   5  10     2217.90     2149.35     36.04 o
   0   5  10       10.87        9.48      6.25 o
   1   5  10     4315.19     3995.26     51.77 o
   2   5  10       16.31       29.19     10.80 o
   3   5  10      933.80      995.06     29.87 o
   4   5  10     2737.98     2534.53     50.88 o
   5   5  10       68.09       29.75      7.74 o
   6   5  10      442.27      479.06     37.18 o
   7   5  10      549.05      558.67     42.26 o
   8   5  10       11.91       30.19     15.58 o
   9   5  10      194.23      264.75     34.25 o
  -9   6  10       26.20       -1.30     15.41 o
  -8   6  10        4.66      -21.70     15.06 o
  -7   6  10      158.05      153.45     21.52 o
  -6   6  10       83.18       55.56     11.41 o
  -5   6  10      113.24       94.36     20.12 o
  -4   6  10       81.95       79.83      8.04 o
  -3   6  10       20.95       23.50      5.25 o
  -2   6  10      105.85       76.25      9.90 o
  -1   6  10     1532.79     1671.52     39.99 o
   0   6  10      516.50      519.44     26.25 o
   1   6  10      196.28      223.76     12.14 o
   2   6  10       27.35       18.21      6.43 o
   3   6  10       11.67        6.54      5.70 o
   4   6  10      142.05      144.17     23.25 o
   5   6  10      132.61      173.91     20.35 o
   6   6  10       25.40       43.23     17.70 o
   7   6  10      500.82      524.57     42.15 o
   8   6  10       33.16       35.06     13.90 o
   9   6  10        3.93       14.35     14.33 o
  -9   7  10        1.95       25.88     22.29 o
  -8   7  10      383.09      446.09     53.73 o
  -7   7  10       17.43      -11.52     23.41 o
  -6   7  10       72.78       60.94     19.32 o
  -5   7  10        1.65       -6.45     14.07 o
  -4   7  10      749.63      729.87     33.62 o
  -3   7  10      954.91      902.84     39.32 o
  -2   7  10     1191.06     1078.93     36.23 o
  -1   7  10       87.11      116.36     31.40 o
   0   7  10     1960.47     1803.05     48.69 o
   1   7  10      133.87      127.74     11.31 o
   2   7  10      380.10      378.84     16.68 o
   3   7  10      385.78      411.00     30.57 o
   4   7  10     3527.96     3249.34     78.11 o
   5   7  10      161.41      152.67     21.25 o
   6   7  10        6.44       -6.68     19.22 o
   7   7  10        2.52       11.10     13.71 o
   8   7  10       11.54       25.31     14.09 o
  -8   8  10       13.37       19.12     32.61 o
  -7   8  10        9.95      -48.06     32.04 o
  -6   8  10        1.19       -5.12     44.06 o
  -5   8  10       37.56       12.96     20.77 o
  -4   8  10      246.96      241.00     27.84 o
  -3   8  10       89.05       79.08     13.39 o
  -2   8  10       27.51       36.42     11.86 o
  -1   8  10      491.49      505.53     33.30 o
   0   8  10       13.21       44.18     16.35 o
   1   8  10      695.08      784.02     33.72 o
   2   8  10      461.40      474.52     28.45 o
   3   8  10       57.22       35.84     12.94 o
   4   8  10      319.82      345.87     26.07 o
   5   8  10        0.91       10.50     10.26 o
   6   8  10       64.66       73.51     14.63 o
   7   8  10       21.02       35.42     16.41 o
   8   8  10        0.55        6.18     17.94 o
  -7   9  10        2.32      -19.19     56.35 o
  -6   9  10        2.46       12.97     57.54 o
  -5   9  10      339.12      394.55     56.43 o
  -4   9  10       15.61       45.33     24.21 o
  -3   9  10      210.89      176.17     34.76 o
  -2   9  10      111.77      124.64     19.90 o
  -1   9  10      718.58      605.71     38.73 o
   0   9  10      121.79       76.33     19.24 o
   1   9  10      749.95      716.08     40.54 o
   2   9  10       70.28       51.79     14.27 o
   3   9  10      384.95      337.18     38.35 o
   4   9  10        0.58       27.48     28.27 o
   5   9  10       61.60        3.77     16.99 o
   6   9  10        3.54       13.34     22.33 o
   7   9  10      157.03      221.95     41.51 o
  -6  10  10        3.40        0.40     29.72 o
  -5  10  10       73.97       57.24     39.69 o
  -4  10  10       90.31       63.67     25.26 o
  -3  10  10       63.80       49.08     21.81 o
  -2  10  10        4.55        3.99     13.57 o
  -1  10  10       44.44       57.37     13.28 o
   0  10  10      386.50      345.49     33.89 o
   1  10  10      259.75      287.17     28.57 o
   2  10  10       23.46       32.93     12.01 o
   3  10  10       77.90       68.18     16.62 o
   4  10  10       81.88      100.71     26.02 o
   5  10  10       53.18       65.34     29.60 o
   6  10  10       20.22        4.50     16.47 o
  -4  11  10      219.07      255.89     49.46 o
  -3  11  10        2.56       23.49     31.84 o
  -2  11  10      250.60      288.51     39.01 o
  -1  11  10        6.45       -6.94     23.84 o
   0  11  10      121.88      160.77     31.75 o
   1  11  10      128.14      124.09     21.91 o
   2  11  10        6.67      -16.91     14.22 o
   3  11  10       11.76        6.94     14.88 o
   4  11  10       62.55       25.57     15.46 o
  -2  12  10       88.35      116.28     30.69 o
  -1  12  10       60.01       85.24     34.50 o
   0  12  10       43.93       50.85     23.84 o
   1  12  10       64.22       58.65     20.17 o
 -11   0  11       63.73       27.87     22.23 o
  -9   0  11        6.00       -6.24     19.01 o
  -7   0  11        2.14      -26.57     17.72 o
  -5   0  11     5232.61     5283.72     76.69 o
  -3   0  11     6874.56     6668.70     73.34 o
  -1   0  11     4675.26     4834.45     51.95 o
   1   0  11     4171.84     3925.29     63.32 o
   3   0  11      118.55      163.12     26.45 o
   5   0  11       68.82       69.72     17.19 o
   7   0  11      233.53      187.74     36.16 o
   9   0  11      125.12      250.32     74.82 o
 -11   1  11        2.24       -8.31     17.09 o
 -10   1  11      133.77      159.41     25.61 o
  -9   1  11       75.60      122.55     17.35 o
  -8   1  11      292.82      290.40     26.13 o
  -7   1  11        1.63        6.79      7.43 o
  -6   1  11     1386.60     1403.39     38.84 o
  -5   1  11      241.75      309.01     13.87 o
  -4   1  11      187.79      154.22      8.46 o
  -3   1  11    10940.50    10982.46     98.32 o
  -2   1  11       57.29       72.99      4.71 o
  -1   1  11     4115.92     3830.88     70.15 o
   0   1  11     4879.55     4806.48     70.05 o
   1   1  11     1433.07     1419.74     44.35 o
   2   1  11     6300.39     6203.82     84.71 o
   3   1  11     6967.91     7142.62     68.98 o
   4   1  11      108.29      180.21     29.24 o
   5   1  11       43.20       23.75      9.59 o
   6   1  11      523.33      541.84     29.05 o
   7   1  11       10.55       47.52     26.57 o
   8   1  11       72.17       79.14     16.42 o
   9   1  11        6.91       12.33     13.34 o
  10   1  11        0.66      -13.82     20.06 o
 -10   2  11        2.42       -3.38     20.94 o
  -9   2  11       24.19       28.67     15.77 o
  -8   2  11      474.87      429.48     32.57 o
  -7   2  11       42.20       83.14     16.21 o
  -6   2  11       46.02       40.63      6.66 o
  -5   2  11        9.48        2.75      3.68 o
  -4   2  11        8.07        8.30      9.70 o
  -3   2  11     1321.27     1348.48     32.87 o
  -2   2  11     1402.25     1403.46     29.95 o
  -1   2  11      200.07      204.65      8.10 o
   0   2  11     5341.71     5297.68     58.86 o
   1   2  11       30.60       51.77      7.64 o
   2   2  11     1922.08     1942.88     29.82 o
   3   2  11      629.71      646.23     21.60 o
   4   2  11     2598.75     2523.39     69.11 o
   5   2  11       23.60       34.14      9.13 o
   6   2  11     2502.90     2450.86     81.51 o
   7   2  11      101.39       91.68     14.69 o
   8   2  11       18.27        0.36     11.61 o
   9   2  11       82.18      105.67     21.91 o
  10   2  11       27.04       50.39     15.47 o
 -10   3  11       42.33       51.34     20.43 o
  -9   3  11        4.21       -4.32     10.84 o
  -8   3  11       26.10       41.53     11.82 o
  -7   3  11      184.36      192.10     18.56 o
  -6   3  11     1120.58     1167.80     45.49 o
  -5   3  11        7.71        9.94      6.51 o
  -4   3  11      503.71      410.95     21.08 o
  -3   3  11    19898.85    19451.01    141.46 o
  -2   3  11     1050.40     1060.55     40.34 o
  -1   3  11     1889.26     1660.17     54.38 o
   0   3  11      764.75      754.66     29.93 o
   1   3  11      106.49       51.03      5.93 o
   2   3  11     2133.39     2324.72     35.07 o
   3   3  11     2550.82     2413.20     44.81 o
   4   3  11       88.47       78.40      8.39 o
   5   3  11     1360.29     1326.32     54.83 o
   6   3  11        6.78       36.96     15.24 o
   7   3  11      134.70       97.60     16.13 o
   8   3  11      444.55      535.29     43.33 o
   9   3  11       67.95       87.81     20.03 o
  10   3  11        0.32        1.36     19.66 o
 -10   4  11        0.53       14.45     18.24 o
  -9   4  11        0.34       -1.27     11.55 o
  -8   4  11       77.19       49.04     11.80 o
  -7   4  11       24.25       11.03     10.19 o
  -6   4  11        1.93       -0.08      8.93 o
  -5   4  11      618.87      586.90     29.11 o
  -4   4  11      344.33      266.10     18.33 o
  -3   4  11     3795.00     3707.80     54.66 o
  -2   4  11      388.65      298.24     21.76 o
  -1   4  11      907.51      910.23     33.41 o
   0   4  11     1089.35     1204.55     41.41 o
   1   4  11     6558.91     6792.77    135.79 o
   2   4  11     1058.36     1081.22     29.52 o
   3   4  11      693.20      683.29     27.58 o
   4   4  11        0.60       -5.16      5.38 o
   5   4  11      160.16      133.27      9.00 o
   6   4  11        9.68        7.20      7.65 o
   7   4  11       98.28      109.17     21.49 o
   8   4  11        6.35       36.18     22.17 o
   9   4  11      360.23      423.77     44.10 o
  10   4  11        0.13       25.10     21.02 o
 -10   5  11        2.00       14.19     19.08 o
  -9   5  11        0.19      -30.43     20.29 o
  -8   5  11      118.92      129.32     18.92 o
  -7   5  11       24.21        5.62     11.60 o
  -6   5  11     1048.26     1108.54     45.43 o
  -5   5  11       28.99       30.58      9.73 o
  -4   5  11      490.72      446.09     25.12 o
  -3   5  11        1.24        6.80      4.31 o
  -2   5  11      147.37      138.64      9.06 o
  -1   5  11     1335.79     1273.33     44.40 o
   0   5  11     3925.71     3540.63     91.72 o
   1   5  11     1779.19     1643.91     36.03 o
   2   5  11     2821.88     2801.65     43.44 o
   3   5  11     1264.55     1166.76     33.29 o
   4   5  11      202.40      194.16     16.70 o
   5   5  11        7.18      -18.18     21.46 o
   6   5  11      509.78      522.13     39.35 o
   7   5  11        3.44       21.08     14.82 o
   8   5  11      174.33      190.09     27.51 o
   9   5  11       24.65       41.93     17.95 o
  -9   6  11        7.93        0.05     16.87 o
  -8   6  11      103.72       65.23     22.14 o
  -7   6  11       13.39        5.89     13.77 o
  -6   6  11      550.59      519.48     32.62 o
  -5   6  11        9.49       20.46     15.13 o
  -4   6  11      184.13      188.66     11.84 o
  -3   6  11       34.64       55.50      8.87 o
  -2   6  11     1387.99     1270.66     43.97 o
  -1   6  11      438.54      387.30     17.87 o
   0   6  11     1689.24     1800.26     47.13 o
   1   6  11      169.94      196.80     15.09 o
   2   6  11     1334.46     1371.33     32.11 o
   3   6  11      841.64      832.74     27.25 o
   4   6  11     2676.37     2667.64     96.38 o
   5   6  11      100.05       95.90     17.71 o
   6   6  11      460.44      451.48     33.02 o
   7   6  11       44.14       63.64     16.16 o
   8   6  11        1.15       -1.87     13.36 o
   9   6  11       96.64       73.08     16.44 o
  -9   7  11      146.42      273.68     44.21 o
  -8   7  11        4.89        4.30     20.50 o
  -7   7  11      114.17       89.45     21.57 o
  -6   7  11       46.30       34.66     16.43 o
  -5   7  11      101.71       94.91     16.49 o
  -4   7  11       30.32       20.53     23.02 o
  -3   7  11      600.60      624.96     32.28 o
  -2   7  11       17.31       26.87     10.99 o
  -1   7  11      601.28      615.66     26.76 o
   0   7  11      785.41      764.07     31.96 o
   1   7  11      370.44      315.92     18.11 o
   2   7  11      114.00      138.37     10.91 o
   3   7  11     1155.09     1054.43     37.16 o
   4   7  11      209.30      321.73     70.73 o
   5   7  11      549.81      610.34     37.15 o
   6   7  11       51.30       52.21     14.74 o
   7   7  11        9.62       21.64     12.37 o
   8   7  11       46.62       44.37     15.54 o
  -8   8  11       60.61       24.05     19.64 o
  -7   8  11        9.08       -0.57     45.88 o
  -6   8  11        2.88      -18.29     23.12 o
  -5   8  11       66.56       96.29     41.26 o
  -4   8  11       24.36       19.08      8.98 o
  -3   8  11     1175.67     1131.00     63.04 o
  -2   8  11       56.26       80.37     15.25 o
  -1   8  11        6.56        0.99      8.44 o
   0   8  11      255.44      300.99     24.26 o
   1   8  11      363.42      404.64     26.82 o
   2   8  11      117.19      105.81     19.87 o
   3   8  11       61.05       71.51     15.32 o
   4   8  11        6.13       -4.37     11.17 o
   5   8  11      225.16      272.01     26.28 o
   6   8  11       43.76       58.87     17.52 o
   7   8  11       80.42       74.15     15.68 o
  -7   9  11       18.46       24.16     25.04 o
  -6   9  11      225.47      364.13     59.67 o
  -5   9  11        5.58       39.26     29.73 o
  -4   9  11      300.94      277.90     44.72 o
  -3   9  11       12.94      -21.09     29.21 o
  -2   9  11      365.67      378.98     30.34 o
  -1   9  11      100.58       86.56     15.58 o
   0   9  11     1711.06     1654.68     67.94 o
   1   9  11      106.39      123.50     20.57 o
   2   9  11      349.98      348.98     33.10 o
   3   9  11        6.89       14.53     16.77 o
   4   9  11       16.57        8.90     16.83 o
   5   9  11       61.79       58.43     15.64 o
   6   9  11       49.01       31.62     16.22 o
   7   9  11        0.19        1.93     23.82 o
  -6  10  11       63.05       96.10     40.75 o
  -5  10  11       11.67       14.33     18.75 o
  -4  10  11       20.74        5.36     20.74 o
  -3  10  11       30.95       38.43     20.27 o
  -2  10  11      193.98      194.37     38.86 o
  -1  10  11        9.78        9.56     12.96 o
   0  10  11       52.11       68.16     35.85 o
   1  10  11       25.69       29.23     14.24 o
   2  10  11      236.56      226.68     26.26 o
   3  10  11      413.31      441.78     49.94 o
   4  10  11       57.80       68.38     21.87 o
   5  10  11        5.19       22.53     17.71 o
  -4  11  11       24.08        0.52     18.21 o
  -3  11  11      286.34      410.47     58.79 o
  -2  11  11        3.56       41.34     22.70 o
  -1  11  11      127.81      113.06     27.58 o
   0  11  11      359.45      368.24     41.05 o
   1  11  11        5.22        5.36     18.93 o
   2  11  11       32.48       20.93     12.69 o
   3  11  11       72.21       53.30     21.18 o
   4  11  11        0.91       -2.61     17.89 o
  -1  12  11       58.48       81.99     34.88 o
   0  12  11       51.08       61.41     39.29 o
   1  12  11       90.07      113.18     36.56 o
 -10   0  12       45.27      -11.70     25.39 o
  -8   0  12       80.72       40.08     12.28 o
  -6   0  12      610.55      575.79     31.52 o
  -4   0  12      258.73      279.05     18.24 o
  -2   0  12       37.28       35.52      4.32 o
   0   0  12     4921.11     5315.06     62.33 o
   2   0  12     6885.27     7019.21    106.34 o
   4   0  12     1518.94     1408.46     50.60 o
   6   0  12      529.21      449.90     45.23 o
   8   0  12      844.14      920.95     82.55 o
  10   0  12      379.38      423.11     53.26 o
 -10   1  12       58.92       32.67     13.02 o
  -9   1  12       21.01       -3.54     12.18 o
  -8   1  12       33.07        6.58     10.73 o
  -7   1  12      828.56      883.49     42.11 o
  -6   1  12      313.25      373.28     16.47 o
  -5   1  12       70.25       50.16      7.44 o
  -4   1  12      855.15      836.81     19.72 o
  -3   1  12      996.65     1095.24     23.40 o
  -2   1  12     1534.70     1453.13     21.67 o
  -1   1  12     5296.21     5350.34     42.52 o
   0   1  12       11.10       57.49     12.17 o
   1   1  12     2986.32     3045.38     39.35 o
   2   1  12      172.95      197.97     18.95 o
   3   1  12      126.14      123.97     15.21 o
   4   1  12      229.04      233.27     16.54 o
   5   1  12      371.65      392.39     30.36 o
   6   1  12       12.97        2.95     11.11 o
   7   1  12      682.11      624.45     43.71 o
   8   1  12        1.97        8.44     11.15 o
   9   1  12        0.75       10.42     12.43 o
  10   1  12       42.00       20.02     26.94 o
 -10   2  12        5.93      -23.39     23.74 o
  -9   2  12       88.78       43.28     12.91 o
  -8   2  12       22.87       42.95     13.96 o
  -7   2  12      368.37      414.07     26.21 o
  -6   2  12        4.64       -5.78      5.81 o
  -5   2  12       70.24       57.29     11.62 o
  -4   2  12      869.71      899.94     32.08 o
  -3   2  12    14098.62    13999.12    126.14 o
  -2   2  12     4361.18     4141.81     97.92 o
  -1   2  12     5189.68     4853.16     74.51 o
   0   2  12      525.50      570.11     24.44 o
   1   2  12     7600.81     7753.36     83.07 o
   2   2  12     3738.01     3768.83     76.48 o
   3   2  12     2432.95     2225.22     49.25 o
   4   2  12        7.42       24.81     11.15 o
   5   2  12     5228.30     5117.16    108.58 o
   6   2  12      845.06      954.41     53.19 o
   7   2  12      118.54       77.69     12.10 o
   8   2  12       74.78       67.37     13.89 o
   9   2  12       13.21       35.89     18.45 o
  10   2  12       24.48       69.74     21.74 o
 -10   3  12        4.48       27.88     16.10 o
  -9   3  12        0.14       28.69     14.17 o
  -8   3  12        1.20        8.79     10.98 o
  -7   3  12      190.30      228.23     20.54 o
  -6   3  12      124.68      161.02     17.08 o
  -5   3  12       28.60       17.43      8.54 o
  -4   3  12     1476.99     1475.32     44.12 o
  -3   3  12      385.62      527.91     28.37 o
  -2   3  12     9342.55     9005.01     72.31 o
  -1   3  12      729.01      805.02     29.64 o
   0   3  12      828.76      939.51     35.02 o
   1   3  12      461.08      375.85     16.68 o
   2   3  12     1101.51     1026.68     25.13 o
   3   3  12      252.03      254.76     14.43 o
   4   3  12     1337.85     1309.44     34.23 o
   5   3  12      666.49      817.47     38.89 o
   6   3  12      132.58       92.26     14.53 o
   7   3  12        8.30       -1.12     13.66 o
   8   3  12      289.27      304.45     34.91 o
   9   3  12       40.92       44.40     19.96 o
  10   3  12      110.44      138.86     27.69 o
 -10   4  12       62.21       94.32     16.24 o
  -9   4  12        2.45        2.60     11.40 o
  -8   4  12       37.67       37.33     11.63 o
  -7   4  12      188.47      162.21     18.65 o
  -6   4  12      932.50      977.62     41.37 o
  -5   4  12      112.66       88.72     10.17 o
  -4   4  12     1412.97     1365.04     38.86 o
  -3   4  12        0.69       17.27     17.58 o
  -2   4  12       98.39       82.86      5.70 o
  -1   4  12      448.66      462.34     24.15 o
   0   4  12      958.44      922.80     25.07 o
   1   4  12     2378.49     2521.55     52.19 o
   2   4  12     2627.53     2638.13     44.79 o
   3   4  12        0.79        2.81      8.97 o
   4   4  12      126.74      140.65     11.56 o
   5   4  12      432.36      426.18     24.29 o
   6   4  12       48.68       64.85     13.50 o
   7   4  12       97.29      121.08     22.78 o
   8   4  12      777.46      871.59     56.20 o
   9   4  12        0.08       26.04     18.41 o
  -9   5  12        7.73       19.00     17.45 o
  -8   5  12        6.22       19.43     11.62 o
  -7   5  12      545.65      533.95     34.54 o
  -6   5  12        5.91       -8.53      7.98 o
  -5   5  12     1109.94     1119.15     39.76 o
  -4   5  12     1117.74     1153.87     35.79 o
  -3   5  12       82.80       57.88     12.13 o
  -2   5  12     1568.44     1433.30     23.76 o
  -1   5  12     2484.62     2320.01     59.83 o
   0   5  12       59.02       47.34     18.60 o
   1   5  12     1875.63     1759.78     37.42 o
   2   5  12       80.21       67.23      9.22 o
   3   5  12      176.15      171.35     13.79 o
   4   5  12      168.08      163.74     12.72 o
   5   5  12      539.47      442.36     29.58 o
   6   5  12       80.07       95.36     17.14 o
   7   5  12      255.38      279.51     32.21 o
   8   5  12        1.51       -2.07     14.71 o
   9   5  12       66.65       51.61     27.00 o
  -9   6  12       86.27       71.25     35.86 o
  -8   6  12       22.24       12.87     13.55 o
  -7   6  12       35.08       40.37     17.30 o
  -6   6  12      126.53       98.43     18.35 o
  -5   6  12      116.10       97.67     20.86 o
  -4   6  12      151.00      132.40     13.70 o
  -3   6  12     1103.88     1093.10     31.29 o
  -2   6  12      196.39      178.80     12.29 o
  -1   6  12     3936.29     3480.07    115.79 o
   0   6  12      449.13      506.92     40.61 o
   1   6  12     2854.64     2741.17     45.79 o
   2   6  12     2442.27     2577.57     43.85 o
   3   6  12      699.22      810.92     40.91 o
   4   6  12       24.57       30.50     12.28 o
   5   6  12      955.97      910.20     43.30 o
   6   6  12        0.92       22.62     13.06 o
   7   6  12        3.89       -7.98     13.35 o
   8   6  12       29.94       18.90     14.57 o
   9   6  12        0.54       16.99     18.80 o
  -8   7  12       14.36       -9.48     33.66 o
  -7   7  12       38.76       18.21     21.09 o
  -6   7  12        8.15       -1.31     47.12 o
  -5   7  12      355.70      357.17     36.05 o
  -4   7  12      831.33      803.17     51.81 o
  -3   7  12       41.10       47.84     13.31 o
  -2   7  12      437.41      421.85     27.20 o
  -1   7  12       76.10      112.49     15.26 o
   0   7  12      109.17       96.92     20.90 o
   1   7  12       12.16       14.83     14.82 o
   2   7  12      535.50      466.49     18.67 o
   3   7  12      557.31      597.57     36.85 o
   4   7  12     1265.17     1369.16     50.14 o
   5   7  12       23.34       25.19     14.38 o
   6   7  12       41.24       56.55     21.71 o
   7   7  12        3.35       11.88     12.64 o
   8   7  12       42.92       58.02     16.52 o
  -8   8  12       13.16      -47.54     31.69 o
  -7   8  12       30.49        5.18     21.92 o
  -6   8  12      221.31      180.04     35.82 o
  -5   8  12        7.98       54.99     29.22 o
  -4   8  12      614.32      651.27     49.18 o
  -3   8  12        4.42        1.89     24.50 o
  -2   8  12       73.89       81.79     20.72 o
  -1   8  12       49.09       48.15     11.22 o
   0   8  12      189.93      177.22     20.65 o
   1   8  12       19.83       14.91     10.74 o
   2   8  12      601.22      625.82     43.20 o
   3   8  12        2.79      -10.02     19.83 o
   4   8  12      230.89      283.36     37.39 o
   5   8  12      407.84      377.83     45.85 o
   6   8  12      463.96      471.93     43.55 o
   7   8  12       29.24       47.97     20.68 o
  -7   9  12      153.47      247.59     46.73 o
  -6   9  12       21.56       27.97     33.68 o
  -5   9  12      151.28      211.88     46.00 o
  -4   9  12       17.21       23.90     20.63 o
  -3   9  12       83.88       61.20     22.02 o
  -2   9  12        0.39       20.12     14.98 o
  -1   9  12      110.24      148.86     23.06 o
   0   9  12       27.47       46.71     21.24 o
   1   9  12      799.79      760.33     46.61 o
   2   9  12       42.33       18.48     17.13 o
   3   9  12       11.32       33.64     22.45 o
   4   9  12      189.73      167.15     29.78 o
   5   9  12        1.63       -4.46     17.30 o
   6   9  12        2.87       -8.55     20.67 o
  -6  10  12       25.77       49.03     31.27 o
  -5  10  12       22.86       47.57     22.75 o
  -4  10  12      126.07      118.63     37.87 o
  -3  10  12      194.11      180.34     40.20 o
  -2  10  12       76.69       81.27     27.19 o
  -1  10  12      303.05      339.65     36.13 o
   0  10  12      342.72      382.87     36.59 o
   1  10  12      369.53      324.43     35.43 o
   2  10  12      441.78      520.31     38.74 o
   3  10  12       26.07       17.89     19.80 o
   4  10  12        5.83       17.46     23.41 o
   5  10  12      206.38      177.92     34.96 o
  -4  11  12       65.42      100.31     78.69 o
  -3  11  12       27.12       61.01     29.85 o
  -2  11  12      187.24      158.40     33.40 o
  -1  11  12      130.56      164.58     39.76 o
   0  11  12        6.19       -2.38     25.37 o
   1  11  12      104.88       84.10     20.30 o
   2  11  12       94.06       55.60     15.79 o
   3  11  12        2.08      -22.08     14.72 o
   4  11  12       58.01       58.51     20.16 o
  -9   0  13        8.06      -22.38     24.38 o
  -7   0  13      483.45      443.18     30.28 o
  -5   0  13      229.75      201.72     16.72 o
  -3   0  13       89.56       63.70      8.49 o
  -1   0  13     4833.82     4695.17     56.52 o
   1   0  13    14654.56    14417.27    126.38 o
   3   0  13     2062.67     1831.14     80.02 o
   5   0  13     1579.29     1520.02     48.85 o
   7   0  13     1198.66     1470.67     95.26 o
   9   0  13      182.83      115.77     31.28 o
 -10   1  13        0.29        1.25     13.59 o
  -9   1  13       14.80        4.19     11.26 o
  -8   1  13      114.10       94.11     12.31 o
  -7   1  13        8.04       19.32      6.47 o
  -6   1  13      459.90      511.09     20.92 o
  -5   1  13      411.97      432.57     15.86 o
  -4   1  13      173.48      187.16     10.58 o
  -3   1  13      280.33      352.79     14.65 o
  -2   1  13     1038.23      987.44     20.00 o
  -1   1  13     1263.65     1301.62     40.94 o
   0   1  13      598.50      480.11     14.90 o
   1   1  13      579.00      668.37     32.67 o
   2   1  13      375.69      396.35     22.64 o
   3   1  13        2.42        9.72      6.85 o
   4   1  13      101.60      109.60     10.99 o
   5   1  13      545.48      588.86     28.38 o
   6   1  13       81.89       51.59     17.85 o
   7   1  13        9.51       36.48     18.32 o
   8   1  13       52.81       10.83     14.32 o
   9   1  13       78.21       99.12     19.41 o
  10   1  13      182.37      230.32     32.75 o
 -10   2  13       14.70       -5.97     14.50 o
  -9   2  13       29.34       38.57     11.97 o
  -8   2  13      417.91      432.44     29.59 o
  -7   2  13        7.21        6.13     10.21 o
  -6   2  13      260.49      234.21     13.83 o
  -5   2  13       13.37       12.86     17.26 o
  -4   2  13     6561.83     6687.44     94.80 o
  -3   2  13     1110.07     1220.54     36.92 o
  -2   2  13    14793.49    14426.82    120.76 o
  -1   2  13      702.28      702.88     19.03 o
   0   2  13     2987.56     3024.87     41.26 o
   1   2  13      789.53      868.35     38.83 o
   2   2  13     2243.25     2217.00     46.61 o
   3   2  13      172.67      168.77     16.46 o
   4   2  13      946.54      969.86     35.42 o
   5   2  13      185.50      221.34     25.51 o
   6   2  13     1321.79     1339.68     60.06 o
   7   2  13       13.61       -3.40     10.26 o
   8   2  13        8.93       17.66     13.56 o
   9   2  13        0.42       26.80     15.78 o
  10   2  13      155.96      212.68     32.53 o
 -10   3  13       19.70       41.42     23.50 o
  -9   3  13        7.45        3.08     20.30 o
  -8   3  13        1.62        7.76     10.90 o
  -7   3  13       47.38       55.06     11.27 o
  -6   3  13       34.45       17.49      8.15 o
  -5   3  13      159.03      170.89     15.68 o
  -4   3  13        3.86       10.87      7.37 o
  -3   3  13     3738.90     3721.44     68.27 o
  -2   3  13     1165.61     1098.99     34.50 o
  -1   3  13      172.84      192.91     10.69 o
   0   3  13     2702.97     2539.77     51.04 o
   1   3  13      620.20      589.91     21.65 o
   2   3  13      143.30      142.33     10.17 o
   3   3  13      716.70      765.16     25.62 o
   4   3  13        1.83        2.23      8.70 o
   5   3  13      642.92      617.11     31.22 o
   6   3  13        4.58       24.02     24.81 o
   7   3  13        5.16       12.32     15.96 o
   8   3  13       59.25       74.54     33.24 o
   9   3  13      165.25      206.81     30.61 o
  10   3  13       47.05       39.40     21.46 o
 -10   4  13        1.15       18.73     20.11 o
  -9   4  13       13.20       19.62     11.11 o
  -8   4  13        0.09        8.53      9.94 o
  -7   4  13      328.82      372.15     28.34 o
  -6   4  13       60.99       53.86     11.42 o
  -5   4  13      655.02      604.80     32.36 o
  -4   4  13       48.04       49.49      8.08 o
  -3   4  13       34.87       75.44     12.73 o
  -2   4  13      140.32       96.66     15.15 o
  -1   4  13      228.13      178.91     14.64 o
   0   4  13      319.74      357.05     25.81 o
   1   4  13     4643.26     4440.71     98.72 o
   2   4  13      460.72      476.88     21.09 o
   3   4  13     5201.47     4979.15     77.86 o
   4   4  13      918.84      942.55     36.71 o
   5   4  13     1094.11     1072.34     42.24 o
   6   4  13      238.13      214.80     20.37 o
   7   4  13      300.87      367.87     35.06 o
   8   4  13       15.90       13.53     15.08 o
   9   4  13       35.26        5.64     16.49 o
  -9   5  13        0.63        3.51     12.14 o
  -8   5  13       65.16       69.03     16.84 o
  -7   5  13       55.83       54.93     11.77 o
  -6   5  13      104.78       81.62     10.47 o
  -5   5  13        0.74       -2.85      7.16 o
  -4   5  13        5.01        7.12      7.55 o
  -3   5  13       37.70       25.36      7.02 o
  -2   5  13      374.77      351.91     20.68 o
  -1   5  13      310.33      291.93     22.15 o
   0   5  13     1538.42     1380.90     60.44 o
   1   5  13      527.30      586.73     25.61 o
   2   5  13        8.57       17.63      6.76 o
   3   5  13      797.18      772.36     28.03 o
   4   5  13        4.83       -3.80      8.33 o
   5   5  13        1.17      -11.79     12.06 o
   6   5  13      405.58      438.79     31.25 o
   7   5  13       47.89       42.22     15.40 o
   8   5  13       25.32       13.90     12.42 o
   9   5  13       30.02       35.93     21.04 o
  -9   6  13       14.63       33.65     21.58 o
  -8   6  13      111.92      120.42     41.30 o
  -7   6  13      136.05      116.25     22.93 o
  -6   6  13       11.25        3.22     15.06 o
  -5   6  13     1246.00     1066.48     48.63 o
  -4   6  13     1995.52     2010.85     79.94 o
  -3   6  13      342.90      341.53     19.25 o
  -2   6  13     3312.76     3076.04    129.71 o
  -1   6  13      154.02      177.59     16.47 o
   0   6  13     1827.84     1745.35     72.46 o
   1   6  13     1218.61     1242.32     34.63 o
   2   6  13      579.00      627.68     22.80 o
   3   6  13       10.16       18.55      9.36 o
   4   6  13      688.24      759.00     35.96 o
   5   6  13       26.27       25.83     15.06 o
   6   6  13      223.30      273.37     26.60 o
   7   6  13        6.74        2.77     13.75 o
   8   6  13       15.62       38.61     17.42 o
  -8   7  13        4.67       10.66     39.40 o
  -7   7  13       10.29       10.99     24.83 o
  -6   7  13        7.69      -10.86     23.81 o
  -5   7  13      106.30      133.00     24.10 o
  -4   7  13        2.35       18.15     16.66 o
  -3   7  13      940.88      865.38     54.96 o
  -2   7  13       79.38       98.52     16.26 o
  -1   7  13      195.43      202.68     20.47 o
   0   7  13       16.59       35.71     19.59 o
   1   7  13      826.88      709.51     32.39 o
   2   7  13        0.60       -4.12      6.17 o
   3   7  13      728.58      747.35     31.39 o
   4   7  13       87.16       99.37     16.15 o
   5   7  13       93.98       87.80     15.56 o
   6   7  13      246.54      249.96     29.08 o
   7   7  13       11.14       14.29     11.38 o
   8   7  13       60.38       65.53     18.98 o
  -8   8  13        4.26        7.78     33.27 o
  -7   8  13       62.14       21.59     20.71 o
  -6   8  13       76.80       98.99     44.47 o
  -5   8  13      353.73      397.10     55.10 o
  -4   8  13        4.25       -5.42     14.45 o
  -3   8  13       39.95       75.45     19.35 o
  -2   8  13      568.74      543.25     34.11 o
  -1   8  13      291.85      264.86     25.45 o
   0   8  13       58.73       65.94     13.55 o
   1   8  13      999.69     1019.36     63.29 o
   2   8  13      395.25      384.30     37.49 o
   3   8  13      207.41      252.84     27.58 o
   4   8  13      545.06      531.98     49.52 o
   5   8  13      218.14      217.10     36.73 o
   6   8  13      195.72      192.03     34.29 o
   7   8  13       27.29       60.44     21.77 o
  -7   9  13        8.64       81.83     55.89 o
  -6   9  13        8.41       51.42     29.73 o
  -5   9  13       10.29       -5.61     31.70 o
  -4   9  13        5.29       -1.09     16.67 o
  -3   9  13      137.25      142.75     24.39 o
  -2   9  13       78.00       83.14     21.46 o
  -1   9  13      400.61      359.81     32.05 o
   0   9  13      173.64      146.17     21.36 o
   1   9  13        6.18       24.08     12.36 o
   2   9  13       23.01       11.90     11.30 o
   3   9  13      283.34      137.47     49.66 o
   4   9  13        0.59       -1.19     18.33 o
   5   9  13       37.37       21.55     20.15 o
   6   9  13       72.13       50.27     20.32 o
  -5  10  13      186.02      205.58     48.21 o
  -4  10  13      156.31      196.23     44.76 o
  -3  10  13       51.38       86.45     34.52 o
  -2  10  13      368.47      347.66     49.44 o
  -1  10  13       82.78       84.93     21.57 o
   0  10  13      373.71      421.09     38.94 o
   1  10  13      516.47      505.76     41.52 o
   2  10  13      102.46       85.15     18.06 o
   3  10  13       47.66      104.48     27.06 o
   4  10  13      196.74      202.92     34.10 o
   5  10  13        5.66       23.94     16.73 o
  -4  11  13        0.47        5.67     26.34 o
  -3  11  13       71.37       47.55     38.55 o
  -2  11  13       60.74       74.46     25.89 o
  -1  11  13       47.39       28.35     21.04 o
   0  11  13       50.88       19.71     21.47 o
   1  11  13       39.66       20.74     21.54 o
   2  11  13        1.93       -3.58     17.26 o
   3  11  13      114.98      112.80     23.72 o
 -10   0  14       16.20      -21.24     31.18 o
  -8   0  14       28.51       20.92     10.70 o
  -6   0  14     1789.94     1734.12     55.51 o
  -4   0  14     1819.04     1853.26     55.38 o
  -2   0  14     3930.32     3844.34     53.39 o
   0   0  14    13965.97    13387.16    107.80 o
   2   0  14     1829.09     1662.77     56.23 o
   4   0  14     1010.06     1094.25     45.25 o
   6   0  14       22.97      -16.38     22.97 o
   8   0  14      166.34      141.94     35.30 o
  10   0  14       29.60       37.14     31.76 o
 -10   1  14        0.60      -13.28     18.41 o
  -9   1  14      103.85      109.28     17.79 o
  -8   1  14        0.23       -7.66     11.43 o
  -7   1  14      124.31      136.09     14.19 o
  -6   1  14      132.14      120.71     10.22 o
  -5   1  14      126.54      189.08     10.86 o
  -4   1  14      234.26      218.55     12.10 o
  -3   1  14     2143.07     2090.34     36.74 o
  -2   1  14     2381.91     2382.52     29.60 o
  -1   1  14      112.63      198.29     13.10 o
   0   1  14      208.04      224.06     11.43 o
   1   1  14       74.57      106.15      8.64 o
   2   1  14     1200.34     1174.40     47.92 o
   3   1  14      329.12      336.66     20.15 o
   4   1  14      131.90      181.91     21.70 o
   5   1  14     1021.12     1033.87     30.45 o
   6   1  14      109.23       88.69     13.35 o
   7   1  14       48.66       41.39     14.78 o
   8   1  14        2.31        7.31     11.45 o
   9   1  14       47.78       38.89     15.47 o
  10   1  14       22.12       19.46     13.88 o
 -10   2  14       56.41       33.43     20.19 o
  -9   2  14      476.77      503.17     38.23 o
  -8   2  14        1.86        0.48     10.68 o
  -7   2  14       18.64       14.93      7.49 o
  -6   2  14      183.09      144.43     12.41 o
  -5   2  14     3784.15     3942.44     69.02 o
  -4   2  14      150.85      147.91     15.26 o
  -3   2  14      680.77      565.28     23.32 o
  -2   2  14      218.60      255.26     11.24 o
  -1   2  14     3745.03     3555.37     51.21 o
   0   2  14      539.35      634.08     21.81 o
   1   2  14     1018.65     1018.49     32.53 o
   2   2  14      326.74      312.42     41.76 o
   3   2  14     2932.29     2921.19     72.72 o
   4   2  14      462.47      483.68     70.73 o
   5   2  14     2177.39     2203.85     58.92 o
   6   2  14        7.78       29.63     11.53 o
   7   2  14       52.63       40.64     14.03 o
   8   2  14       23.52       20.29     13.73 o
   9   2  14      451.83      472.71     46.21 o
  10   2  14        9.95       31.84     22.17 o
 -10   3  14        7.66       39.54     21.83 o
  -9   3  14       27.69       16.02     11.37 o
  -8   3  14       25.70       16.86      8.27 o
  -7   3  14       19.37       32.81      7.95 o
  -6   3  14        0.98        0.92     12.85 o
  -5   3  14        0.88       -7.68      8.22 o
  -4   3  14       43.49       63.04     10.24 o
  -3   3  14     3584.91     3456.71     56.40 o
  -2   3  14        1.69       18.10     11.02 o
  -1   3  14        3.33        1.20      2.98 o
   0   3  14      309.57      292.18     18.86 o
   1   3  14      215.04      257.48     14.50 o
   2   3  14      271.28      246.06     13.70 o
   3   3  14     2239.89     2295.35     49.49 o
   4   3  14      209.46      188.97     12.78 o
   5   3  14     1011.08      952.39     38.26 o
   6   3  14     1242.00     1166.50     42.87 o
   7   3  14        3.29      -10.08     11.87 o
   8   3  14      420.45      426.22     47.05 o
   9   3  14      100.14      100.75     22.87 o
 -10   4  14        0.40       66.24     30.66 o
  -9   4  14       24.34       32.71     14.17 o
  -8   4  14        6.91       25.23     19.19 o
  -7   4  14       10.04        7.74     10.29 o
  -6   4  14      366.49      315.29     25.45 o
  -5   4  14        6.26       -1.44      6.80 o
  -4   4  14       52.73       83.95     14.24 o
  -3   4  14     1181.45     1182.26     38.75 o
  -2   4  14     2315.43     1937.01    135.35 o
  -1   4  14      315.80      306.03     24.55 o
   0   4  14     4777.38     4806.83     87.64 o
   1   4  14      151.52      162.21     14.25 o
   2   4  14     4636.67     4491.06     64.76 o
   3   4  14     3742.39     3668.60     75.44 o
   4   4  14      257.18      263.30     19.96 o
   5   4  14      304.89      305.40     42.52 o
   6   4  14      797.37      889.04     56.48 o
   7   4  14       33.08       12.03     12.17 o
   8   4  14       22.68        6.22     14.48 o
   9   4  14        0.73      -25.45     29.79 o
  -9   5  14       44.62       57.30     15.32 o
  -8   5  14       22.92       17.53     16.71 o
  -7   5  14        3.58       12.96     14.66 o
  -6   5  14       34.82       26.18      8.64 o
  -5   5  14       53.57       24.18      7.68 o
  -4   5  14     1091.65     1103.52     44.17 o
  -3   5  14      166.91      183.87     15.71 o
  -2   5  14      628.69      544.87     35.75 o
  -1   5  14     1645.86     1473.11     67.27 o
   0   5  14     2300.35     2261.51     93.36 o
   1   5  14      522.44      434.63     33.53 o
   2   5  14      993.22      971.72     28.20 o
   3   5  14      541.74      582.34     24.92 o
   4   5  14        1.54      -13.79     10.09 o
   5   5  14      283.41      266.52     24.22 o
   6   5  14       29.19       31.41     18.81 o
   7   5  14        1.51       10.09     11.70 o
   8   5  14        0.10      -17.35     13.32 o
   9   5  14        0.58       -9.68     18.43 o
  -9   6  14       66.42       87.84     20.80 o
  -8   6  14        7.39        4.78     18.18 o
  -7   6  14       73.45       87.27     19.91 o
  -6   6  14      415.43      353.27     30.26 o
  -5   6  14      271.65      356.12     29.56 o
  -4   6  14        1.68        6.85     10.78 o
  -3   6  14     1785.43     1704.62     49.01 o
  -2   6  14      280.57      284.63     17.93 o
  -1   6  14      543.97      515.04     31.85 o
   0   6  14       15.04        4.86     11.88 o
   1   6  14      495.89      480.28     21.99 o
   2   6  14       29.86       65.42     15.86 o
   3   6  14     1052.76     1017.34     29.91 o
   4   6  14       16.08       20.97     13.49 o
   5   6  14     1266.68     1371.69     54.10 o
   6   6  14      210.24      179.76     19.63 o
   7   6  14      167.69      193.86     24.56 o
   8   6  14      294.60      326.57     37.08 o
  -8   7  14        0.81      -11.39     26.29 o
  -7   7  14       18.70       40.31     31.12 o
  -6   7  14      389.50      359.43     53.12 o
  -5   7  14        3.64       29.77     16.34 o
  -4   7  14      166.78      169.95     28.28 o
  -3   7  14      150.05      182.80     30.38 o
  -2   7  14      407.34      382.08     26.35 o
  -1   7  14       82.85       58.72     10.42 o
   0   7  14        1.31      -12.41      9.46 o
   1   7  14      263.81      269.85     34.16 o
   2   7  14      249.81      222.74     22.58 o
   3   7  14      161.81      156.67     18.05 o
   4   7  14        5.00       -0.54     12.40 o
   5   7  14      619.36      639.05     44.31 o
   6   7  14       48.22       25.15     14.52 o
   7   7  14       32.19       34.48     13.94 o
   8   7  14       15.42       37.00     17.33 o
  -7   8  14        9.89       14.96     20.57 o
  -6   8  14      101.45      105.80     38.81 o
  -5   8  14        1.91       28.82     29.37 o
  -4   8  14      112.79      144.49     21.72 o
  -3   8  14      885.34      862.59     58.99 o
  -2   8  14      515.29      567.12     47.88 o
  -1   8  14      184.18      201.93     25.01 o
   0   8  14      457.43      482.49     39.69 o
   1   8  14      344.26      423.89     42.43 o
   2   8  14      292.80      315.77     32.55 o
   3   8  14      427.21      415.84     42.67 o
   4   8  14        8.75        3.16     12.76 o
   5   8  14      130.78       87.79     22.31 o
   6   8  14       43.01       33.15     28.95 o
   7   8  14       31.69       59.88     27.49 o
  -6   9  14       28.04       89.61     42.43 o
  -5   9  14       41.07      106.91     31.21 o
  -4   9  14      214.98      223.18     42.31 o
  -3   9  14       68.03       38.22     14.50 o
  -2   9  14      124.14      109.92     22.80 o
  -1   9  14      207.23      175.32     31.02 o
   0   9  14       58.97       78.50     18.91 o
   1   9  14        0.19       -4.97     15.44 o
   2   9  14      273.32      221.54     25.98 o
   3   9  14       38.83       29.12     25.52 o
   4   9  14       74.19       53.44     20.03 o
   5   9  14      168.14      172.99     35.17 o
   6   9  14       17.30        0.93     25.95 o
  -5  10  14      107.41      183.44     48.21 o
  -4  10  14        9.17        4.76     26.34 o
  -3  10  14      151.01      120.90     39.21 o
  -2  10  14        2.26       37.72     18.95 o
  -1  10  14      242.44      324.37     37.74 o
   0  10  14      332.65      360.70     44.32 o
   1  10  14      125.78      147.24     23.29 o
   2  10  14       71.14       16.69     15.41 o
   3  10  14      204.96      213.84     39.34 o
   4  10  14       12.71       -2.49     16.82 o
   5  10  14       68.41      108.53     30.83 o
  -3  11  14        6.73        0.73     28.92 o
  -2  11  14       18.39       66.95     25.43 o
  -1  11  14       44.11       88.83     33.58 o
   0  11  14        7.32      -36.18     24.12 o
   1  11  14        5.49       36.69     30.53 o
   2  11  14       32.40       16.79     14.86 o
   3  11  14       39.95       49.47     19.06 o
  -9   0  15       57.16       49.49     23.38 o
  -7   0  15      884.58      886.51     43.80 o
  -5   0  15      982.92      943.80     38.01 o
  -3   0  15     1343.35     1388.11     46.13 o
  -1   0  15     7397.74     7474.08     86.74 o
   1   0  15       56.79      100.01     12.70 o
   3   0  15     1428.72     1468.73     55.05 o
   5   0  15      116.96      136.69     17.60 o
   7   0  15      413.23      432.32     64.34 o
   9   0  15       10.60        3.94     24.05 o
 -10   1  15       30.65       40.15     13.19 o
  -9   1  15       76.90       64.23     15.56 o
  -8   1  15      158.71      172.19     20.90 o
  -7   1  15        0.13       -5.20      9.44 o
  -6   1  15        0.86        3.11      5.15 o
  -5   1  15      261.13      313.08     13.48 o
  -4   1  15        0.72       -4.31      3.85 o
  -3   1  15       99.12       95.03     10.46 o
  -2   1  15       17.74       35.29      4.59 o
  -1   1  15       19.98       25.67      4.10 o
   0   1  15        0.55       23.08      6.16 o
   1   1  15      245.72      271.92     13.30 o
   2   1  15     2931.47     3015.44     61.35 o
   3   1  15       44.25       36.65      6.97 o
   4   1  15      461.67      565.56     59.77 o
   5   1  15       66.67       95.65     15.79 o
   6   1  15        0.17      -27.62     18.41 o
   7   1  15       81.11       65.82     14.38 o
   8   1  15       61.61       43.73     15.69 o
   9   1  15        0.16       15.54     15.95 o
  10   1  15       23.84       44.56     16.98 o
 -10   2  15       59.90       79.05     20.28 o
  -9   2  15       42.94       27.27     13.60 o
  -8   2  15        4.17       15.16      9.56 o
  -7   2  15        0.51        3.19      8.48 o
  -6   2  15       25.40       12.03      8.79 o
  -5   2  15      123.46      124.89     13.73 o
  -4   2  15     1004.02     1096.09     41.73 o
  -3   2  15     1154.52     1115.37     33.70 o
  -2   2  15     1960.46     1921.75     27.95 o
  -1   2  15      163.16      185.43     11.09 o
   0   2  15      215.27      201.49     13.07 o
   1   2  15      881.64     1069.27     56.64 o
   2   2  15     8727.52     8271.25    136.21 o
   3   2  15      406.81      721.96    143.56 o
   4   2  15     2755.58     2770.25     85.08 o
   5   2  15     2288.16     2298.42     59.45 o
   6   2  15      728.33      686.11     34.43 o
   7   2  15       56.20       30.68     18.02 o
   8   2  15      149.15      156.28     21.57 o
   9   2  15       14.39       50.18     23.78 o
 -10   3  15       44.00       13.88     22.14 o
  -9   3  15      132.68       97.66     20.18 o
  -8   3  15       43.01       57.71     13.52 o
  -7   3  15        0.81        5.27     10.48 o
  -6   3  15       41.86       27.04     14.81 o
  -5   3  15       59.81       54.49     12.97 o
  -4   3  15       58.95       43.30     10.12 o
  -3   3  15      350.47      361.71     19.04 o
  -2   3  15       34.31       27.77      3.65 o
  -1   3  15        4.83        4.08      4.18 o
   0   3  15      525.70      460.60     22.97 o
   1   3  15      519.53      486.93     17.43 o
   2   3  15      740.14      804.19     24.82 o
   3   3  15      133.92      113.05     13.79 o
   4   3  15       55.75       72.37     10.80 o
   5   3  15      574.15      588.56     30.02 o
   6   3  15        1.80        3.83     10.59 o
   7   3  15       98.59      130.52     20.33 o
   8   3  15       18.83       34.03     19.44 o
   9   3  15       55.91       52.25     18.03 o
  -9   4  15       90.27       87.03     22.73 o
  -8   4  15        5.13       13.49     16.81 o
  -7   4  15      215.79      238.85     21.93 o
  -6   4  15       26.00       12.14     10.55 o
  -5   4  15     1126.88     1230.67     46.44 o
  -4   4  15     1620.14     1470.69     49.49 o
  -3   4  15     2083.04     2289.67     52.90 o
  -2   4  15      900.69      723.26     82.10 o
  -1   4  15     4561.48     4486.24     81.42 o
   0   4  15       34.73      110.66     54.03 o
   1   4  15     2573.34     2287.84     98.11 o
   2   4  15      159.04      191.08     17.72 o
   3   4  15      767.79      753.02     33.08 o
   4   4  15       88.54       97.36     11.70 o
   5   4  15      597.12      673.16     34.64 o
   6   4  15       20.81       20.48     19.18 o
   7   4  15       31.08       19.94     11.59 o
   8   4  15        2.16        1.06     15.63 o
   9   4  15        5.18       -2.69     15.08 o
  -9   5  15        1.57        3.60     34.17 o
  -8   5  15       89.64      124.57     25.06 o
  -7   5  15      128.15      160.67     24.84 o
  -6   5  15       73.70       70.06     11.73 o
  -5   5  15      473.40      482.82     25.66 o
  -4   5  15        9.37       22.44     10.36 o
  -3   5  15       17.21       17.03      5.32 o
  -2   5  15     1345.22     1173.41     50.99 o
  -1   5  15       50.50       47.80     17.74 o
   0   5  15      301.91      309.46     31.91 o
   1   5  15      425.32      398.73     22.04 o
   2   5  15      523.53      513.13     21.72 o
   3   5  15      158.39      164.07     14.25 o
   4   5  15        2.22        4.63      7.27 o
   5   5  15      291.58      279.34     31.36 o
   6   5  15       72.41       77.22     17.65 o
   7   5  15      163.05      184.48     29.85 o
   8   5  15       79.22      108.53     28.24 o
   9   5  15       33.99       21.32     21.47 o
  -9   6  15       11.57        7.94     20.33 o
  -8   6  15       19.79      -12.05     18.82 o
  -7   6  15      124.92       97.88     21.55 o
  -6   6  15      180.89      186.73     27.45 o
  -5   6  15      321.68      281.96     32.85 o
  -4   6  15      279.21      293.96     31.87 o
  -3   6  15       54.77       16.93     20.01 o
  -2   6  15       92.01      112.02     15.60 o
  -1   6  15      921.96      816.29     40.04 o
   0   6  15      771.22      783.72     51.72 o
   1   6  15      145.20      146.81     15.58 o
   2   6  15     4044.43     3952.15     57.85 o
   3   6  15       86.98      112.36     18.28 o
   4   6  15     1358.43     1344.58     50.89 o
   5   6  15      626.70      680.16     43.17 o
   6   6  15       44.94       43.13     13.77 o
   7   6  15      189.04      249.76     32.03 o
   8   6  15        2.59       13.55     17.73 o
  -8   7  15       39.36       65.86     22.78 o
  -7   7  15       21.97       17.90     23.94 o
  -6   7  15        0.64       20.19     19.06 o
  -5   7  15      245.68      260.52     33.45 o
  -4   7  15       13.45       44.46     20.01 o
  -3   7  15      275.69      260.61     34.14 o
  -2   7  15      232.44      250.18     21.09 o
  -1   7  15      272.03      298.09     24.93 o
   0   7  15      454.82      459.85     49.48 o
   1   7  15      128.02      109.08     24.57 o
   2   7  15      341.45      376.10     36.49 o
   3   7  15      242.17      198.14     24.22 o
   4   7  15       52.30       43.25     17.65 o
   5   7  15       70.00       62.31     21.25 o
   6   7  15       17.21       11.95     13.74 o
   7   7  15       10.52        1.60     15.35 o
  -7   8  15        2.11       10.10     18.09 o
  -6   8  15      104.22       84.85     31.47 o
  -5   8  15      361.12      378.00     54.99 o
  -4   8  15      235.88      296.45     36.12 o
  -3   8  15      244.01      258.87     34.23 o
  -2   8  15      408.34      393.56     42.86 o
  -1   8  15      909.66      853.80     45.08 o
   0   8  15       96.28       60.31     15.54 o
   1   8  15       54.36       99.94     23.49 o
   2   8  15      911.15      875.50     59.43 o
   3   8  15        4.14        8.20     16.01 o
   4   8  15        4.04       -1.43     18.98 o
   5   8  15       21.82       40.38     17.98 o
   6   8  15       26.25       -9.84     15.23 o
   7   8  15      135.16      139.07     43.22 o
  -6   9  15       31.99       88.79     56.47 o
  -5   9  15       54.11       54.83     20.92 o
  -4   9  15       44.04       51.36     26.51 o
  -3   9  15        1.00       -9.31     16.14 o
  -2   9  15      189.22      148.57     28.60 o
  -1   9  15       99.31      107.47     25.92 o
   0   9  15        6.62       -2.90     11.42 o
   1   9  15       77.86       59.24     10.68 o
   2   9  15       82.43       50.89     17.54 o
   3   9  15      201.54      108.11     18.42 o
   4   9  15       53.53       70.76     22.79 o
   5   9  15        3.42        6.37     15.67 o
   6   9  15        7.59       24.30     19.40 o
  -5  10  15        0.74        9.47     21.55 o
  -4  10  15       26.09       59.34     41.28 o
  -3  10  15        1.63       -5.51     19.27 o
  -2  10  15       33.50       34.62     18.84 o
  -1  10  15      331.94      340.89     38.32 o
   0  10  15       88.14       52.08     29.86 o
   1  10  15       78.73       56.67     16.80 o
   2  10  15      124.58       87.70     15.72 o
   3  10  15      108.46      116.64     29.13 o
   4  10  15      133.02      130.30     31.66 o
  -3  11  15       28.10       41.40     21.89 o
  -2  11  15      201.16      205.92     39.48 o
  -1  11  15       62.27       89.31     37.01 o
   0  11  15       11.77       -6.58     17.75 o
   1  11  15       20.32       -0.46     14.99 o
   2  11  15       10.68       -5.20     26.53 o
 -10   0  16       67.30       61.73     25.94 o
  -8   0  16      552.82      605.78     51.77 o
  -6   0  16      374.62      437.47     28.93 o
  -4   0  16      337.05      365.41     24.97 o
  -2   0  16     1876.06     1924.03     44.37 o
   0   0  16     6213.15     5778.55     86.86 o
   2   0  16       94.09      106.77     15.36 o
   4   0  16      658.34      705.78     38.66 o
   6   0  16      844.58      840.92     72.89 o
   8   0  16       68.46       93.20     29.73 o
 -10   1  16       69.15       82.23     21.61 o
  -9   1  16      113.03      167.19     22.69 o
  -8   1  16        2.39       11.06     10.41 o
  -7   1  16      104.79       81.23     10.04 o
  -6   1  16       64.70       81.13     11.14 o
  -5   1  16       25.01       19.78      4.82 o
  -4   1  16        9.34        7.98      4.20 o
  -3   1  16      362.59      363.34     15.78 o
  -2   1  16        7.60        1.59      3.65 o
  -1   1  16      164.03      188.91     10.03 o
   0   1  16      616.75      686.89     24.42 o
   1   1  16        3.07       24.52      8.92 o
   2   1  16      546.41      678.16     33.11 o
   3   1  16       19.21       53.02     12.64 o
   4   1  16     2877.57     2668.50     65.26 o
   5   1  16      543.61      571.11     30.69 o
   6   1  16        9.72       -5.19     17.07 o
   7   1  16      112.58       93.07     15.70 o
   8   1  16        5.64        8.46     13.52 o
   9   1  16       14.16        6.70     12.53 o
 -10   2  16        6.25        1.19     22.09 o
  -9   2  16        5.96      -11.47     14.00 o
  -8   2  16       10.91        1.94      9.53 o
  -7   2  16        6.84        9.46     15.13 o
  -6   2  16       55.05       62.37     10.47 o
  -5   2  16     1470.59     1609.58     48.64 o
  -4   2  16       53.38      130.74     39.39 o
  -3   2  16     2155.09     2174.40     47.87 o
  -2   2  16      181.78      255.28     21.32 o
  -1   2  16     1211.03     1124.79     24.92 o
   0   2  16      695.78      659.95     21.74 o
   1   2  16     6040.47     5803.08     63.89 o
   2   2  16       23.16      483.04     55.55 o
   3   2  16     4898.11     4861.29     98.81 o
   4   2  16       41.46      142.19     65.93 o
   5   2  16      212.01      278.60     39.39 o
   6   2  16      132.02      105.73     17.69 o
   7   2  16       19.12        5.88     13.69 o
   8   2  16      145.81      186.99     28.82 o
   9   2  16      181.92      230.83     34.19 o
 -10   3  16        0.02       33.50     34.80 o
  -9   3  16        1.21       14.78     12.91 o
  -8   3  16       22.57       -2.18     18.23 o
  -7   3  16        7.73        5.20      9.71 o
  -6   3  16       34.50       35.48      9.33 o
  -5   3  16      291.55      231.90     19.19 o
  -4   3  16        1.67       12.08     10.28 o
  -3   3  16     1052.37     1004.12     30.71 o
  -2   3  16       48.71       37.56      4.22 o
  -1   3  16      550.11      565.42     19.63 o
   0   3  16     1323.71     1246.20     56.69 o
   1   3  16       27.48       22.47      6.25 o
   2   3  16       57.69       64.13      9.76 o
   3   3  16       59.15       58.52     20.22 o
   4   3  16     1837.43     1662.11     53.66 o
   5   3  16      954.24      925.34     37.16 o
   6   3  16        0.39       -2.76     18.59 o
   7   3  16      320.83      315.53     32.98 o
   8   3  16        0.37       34.14     21.22 o
   9   3  16        4.48        7.55     14.46 o
  -9   4  16        0.98      -21.02     14.01 o
  -8   4  16      405.71      450.30     35.37 o
  -7   4  16       21.85       17.22     20.63 o
  -6   4  16      673.42      714.16     38.63 o
  -5   4  16     1107.24     1148.00     48.92 o
  -4   4  16      355.13      407.21     26.35 o
  -3   4  16       26.50       26.74      4.36 o
  -2   4  16      810.55      711.78     38.33 o
  -1   4  16      130.07      127.84     15.66 o
   0   4  16     2341.10     2294.92     77.26 o
   1   4  16      111.81      119.07     19.58 o
   2   4  16      727.43      743.60     27.58 o
   3   4  16       31.68       58.02     17.72 o
   4   4  16     1411.27     1470.78     47.77 o
   5   4  16        1.03       36.05     13.73 o
   6   4  16      670.60      694.45     49.78 o
   7   4  16       75.56       63.40     16.01 o
   8   4  16       36.15       31.06     21.27 o
   9   4  16       13.99       22.30     24.08 o
  -9   5  16       77.70       71.03     21.02 o
  -8   5  16        7.63      -12.15     20.26 o
  -7   5  16        0.33      -15.11     12.32 o
  -6   5  16       14.11       30.52     13.71 o
  -5   5  16        9.28        7.21      8.81 o
  -4   5  16       35.64       15.94      7.92 o
  -3   5  16      214.29      133.16     11.14 o
  -2   5  16        6.84        0.40     10.71 o
  -1   5  16      370.65      470.04     40.70 o
   0   5  16      270.47      267.94     29.48 o
   1   5  16       26.28       20.44      8.88 o
   2   5  16      590.00      618.52     22.70 o
   3   5  16      544.49      520.58     29.40 o
   4   5  16      853.77      909.05     34.57 o
   5   5  16       30.40       30.74     15.51 o
   6   5  16       93.30       84.16     16.75 o
   7   5  16      310.38      381.96     36.90 o
   8   5  16       83.48       75.54     19.71 o
  -8   6  16        5.41        1.84     18.27 o
  -7   6  16        3.69      -17.62     14.61 o
  -6   6  16       18.25       47.27     19.65 o
  -5   6  16      202.03      219.81     30.39 o
  -4   6  16        2.03       27.39     20.65 o
  -3   6  16      207.21      225.08     30.90 o
  -2   6  16     2145.29     2011.32     53.48 o
  -1   6  16     1349.28     1313.47     66.89 o
   0   6  16     1617.22     1601.70     90.96 o
   1   6  16     1231.31     1238.75     56.84 o
   2   6  16      532.09      583.38     40.61 o
   3   6  16     1758.86     1786.53     46.15 o
   4   6  16      186.28      185.57     22.40 o
   5   6  16        9.16        6.67     21.29 o
   6   6  16       55.03       55.27     20.06 o
   7   6  16        2.46       15.09     41.61 o
   8   6  16        8.05       33.76     23.52 o
  -8   7  16       54.82       30.30     60.14 o
  -7   7  16       24.64       28.01     23.99 o
  -6   7  16      157.81      198.41     29.25 o
  -5   7  16       26.06       53.90     22.91 o
  -4   7  16      176.01      163.81     26.55 o
  -3   7  16      719.54      627.34     48.92 o
  -2   7  16        1.77       -5.49     10.81 o
  -1   7  16      185.77      116.80     15.67 o
   0   7  16       56.50       64.72     20.87 o
   1   7  16       30.16       49.06     19.01 o
   2   7  16      144.03      160.80     25.76 o
   3   7  16       17.48       15.57     11.90 o
   4   7  16       91.05       29.14     27.04 o
   5   7  16        0.89      -22.23     18.78 o
   6   7  16       72.59       54.61     19.37 o
   7   7  16        0.51       -8.37     24.13 o
  -7   8  16       63.32       95.91     36.64 o
  -6   8  16       85.26      129.34     38.59 o
  -5   8  16       70.88      126.70     37.47 o
  -4   8  16      121.57      122.76     23.54 o
  -3   8  16      128.38      100.24     21.64 o
  -2   8  16     1131.17     1024.85     65.60 o
  -1   8  16      116.09       83.12     21.93 o
   0   8  16       25.49       17.63     18.63 o
   1   8  16      493.57      428.08     43.20 o
   2   8  16      247.44      249.46     37.70 o
   3   8  16      342.56      305.62     36.94 o
   4   8  16       15.00        4.51     27.38 o
   5   8  16        3.51      -31.09     22.26 o
   6   8  16      222.70      235.41     37.38 o
  -6   9  16       24.22       69.04     33.50 o
  -5   9  16       23.33       16.75     39.09 o
  -4   9  16       23.01        9.03     20.91 o
  -3   9  16       35.11       13.11     17.58 o
  -2   9  16       34.60       61.58     21.13 o
  -1   9  16        0.65       28.73     21.59 o
   0   9  16      154.46      192.31     34.34 o
   1   9  16      101.93      150.85     26.90 o
   2   9  16      331.88      300.32     36.68 o
   3   9  16        6.78       -7.11     15.91 o
   4   9  16       60.05       66.01     25.14 o
   5   9  16       20.23       12.45     14.83 o
  -5  10  16       27.20       18.67     41.66 o
  -4  10  16       39.56       23.06     36.12 o
  -3  10  16       55.01       55.99     26.76 o
  -2  10  16      360.16      424.49     58.93 o
  -1  10  16       48.37       78.83     24.66 o
   0  10  16      308.50      321.77     42.69 o
   1  10  16       36.36       12.08     22.52 o
   2  10  16       10.72      -37.58     28.04 o
   3  10  16       99.88       47.73     36.77 o
   4  10  16      199.49      183.48     39.30 o
  -2  11  16       10.92       38.12     27.03 o
  -1  11  16       35.21       91.41     31.41 o
   0  11  16        0.69       16.85     18.73 o
   1  11  16        2.57      -30.85     20.57 o
   2  11  16        1.17      -38.89     25.92 o
  -9   0  17      202.93      272.61     49.28 o
  -7   0  17      125.66      198.82     28.02 o
  -5   0  17        7.47       21.21      8.69 o
  -3   0  17     2217.54     2165.35     51.27 o
  -1   0  17     7643.99     7372.77     86.79 o
   1   0  17     2853.26     2860.28     79.76 o
   3   0  17     3270.41     2974.09     97.02 o
   5   0  17     2635.72     2813.76     79.16 o
   7   0  17      144.12      143.07     29.23 o
   9   0  17       45.76        9.32     25.02 o
 -10   1  17        0.98        2.50     16.24 o
  -9   1  17        0.20       19.62     12.85 o
  -8   1  17       37.41       51.25     12.30 o
  -7   1  17        0.17        9.20     10.40 o
  -6   1  17      104.94      139.51     16.06 o
  -5   1  17        5.72       10.14      7.22 o
  -4   1  17       69.08      107.52     10.22 o
  -3   1  17      818.39      876.84     26.71 o
  -2   1  17        1.69       -2.30      3.48 o
  -1   1  17       86.15       87.17     10.07 o
   0   1  17     1081.54     1097.92     31.56 o
   1   1  17     1020.31     1140.26     29.01 o
   2   1  17      250.39      327.15     22.81 o
   3   1  17     1350.99     1345.64     44.12 o
   4   1  17      235.80      332.56     29.62 o
   5   1  17      245.06      270.62     25.08 o
   6   1  17      146.68      109.81     15.86 o
   7   1  17      126.75      104.60     22.96 o
   8   1  17       60.34       70.45     17.33 o
   9   1  17        0.27      -20.17     19.08 o
 -10   2  17        1.11       12.48     17.45 o
  -9   2  17       39.07       60.07     15.41 o
  -8   2  17        2.46       21.08     14.31 o
  -7   2  17        0.17       15.50      9.74 o
  -6   2  17     1083.82     1189.59     45.30 o
  -5   2  17       12.68       19.24     22.76 o
  -4   2  17     3445.81     3619.37     72.34 o
  -3   2  17      428.49      399.64     27.12 o
  -2   2  17     2985.93     2872.39     34.48 o
  -1   2  17       14.79       12.27      6.41 o
   0   2  17      560.66      531.70     20.71 o
   1   2  17       70.08      201.03     44.18 o
   2   2  17     4946.22     5022.88     99.48 o
   3   2  17        1.07       41.93     25.99 o
   4   2  17      425.38      415.05     33.24 o
   5   2  17      637.94      638.62     43.37 o
   6   2  17      197.74      177.65     24.54 o
   7   2  17       18.57        1.08     14.83 o
   8   2  17      382.67      485.14     45.42 o
   9   2  17       39.23       81.87     27.71 o
  -9   3  17       13.81        0.85     15.04 o
  -8   3  17       59.10       39.10     12.28 o
  -7   3  17        4.64        0.60      9.56 o
  -6   3  17      193.75      184.93     19.96 o
  -5   3  17       49.20       15.44     11.42 o
  -4   3  17       31.84       57.14     14.42 o
  -3   3  17     1574.74     1600.25     39.45 o
  -2   3  17       27.66       14.90      7.17 o
  -1   3  17      116.39      101.09      9.30 o
   0   3  17       64.09       77.36     15.46 o
   1   3  17       94.86       89.11      9.01 o
   2   3  17      335.14      386.77     21.58 o
   3   3  17     1537.36     1501.09     56.93 o
   4   3  17       37.14       92.98     31.84 o
   5   3  17        1.12       19.73      9.53 o
   6   3  17      552.91      542.22     35.54 o
   7   3  17       21.53        4.89     14.43 o
   8   3  17       31.20       -1.94     18.27 o
   9   3  17       30.70       34.82     23.20 o
  -9   4  17      161.10      158.76     40.53 o
  -8   4  17        1.39      -13.34     12.55 o
  -7   4  17      335.47      377.43     31.72 o
  -6   4  17        0.97        0.50      9.78 o
  -5   4  17      317.09      309.34     26.15 o
  -4   4  17      294.16      330.32     24.65 o
  -3   4  17      115.31      114.56     20.85 o
  -2   4  17       14.41       13.69      5.83 o
  -1   4  17     2243.66     2072.92     76.44 o
   0   4  17      105.15      172.86    105.61 o
   1   4  17      117.72      143.60     24.14 o
   2   4  17      955.72      982.17     32.11 o
   3   4  17     2905.41     2864.15     65.39 o
   4   4  17       60.27      115.87     23.29 o
   5   4  17     2018.98     2022.96     69.42 o
   6   4  17      193.53      181.61     31.86 o
   7   4  17        1.53      -35.31     23.54 o
   8   4  17       71.33       81.30     16.92 o
   9   4  17        6.25      -15.26     21.99 o
  -9   5  17       47.24       51.54     24.82 o
  -8   5  17       16.55      -11.04     18.29 o
  -7   5  17        5.82       -5.05     13.59 o
  -6   5  17       14.19       13.58     22.76 o
  -5   5  17      172.89      132.86     31.46 o
  -4   5  17       27.83       43.08     18.88 o
  -3   5  17      805.71      753.44     47.74 o
  -2   5  17       53.07       35.02      8.53 o
  -1   5  17     2856.35     2769.68    121.37 o
   0   5  17      772.26      682.04     40.16 o
   1   5  17      360.69      376.92     31.76 o
   2   5  17        6.02       17.40      9.13 o
   3   5  17     2759.22     2829.17     69.88 o
   4   5  17        4.28       15.66      8.27 o
   5   5  17       40.80       48.32     23.13 o
   6   5  17      460.99      500.83     42.43 o
   7   5  17       10.40       20.18     18.96 o
   8   5  17       64.81       33.24     19.18 o
  -8   6  17        2.20       -4.41     21.35 o
  -7   6  17       49.37       55.83     16.75 o
  -6   6  17      196.18      204.40     30.76 o
  -5   6  17       53.33       58.34     22.42 o
  -4   6  17      866.17     1008.76     63.26 o
  -3   6  17      834.46      845.74     55.23 o
  -2   6  17       10.64       11.08     19.34 o
  -1   6  17      587.88      593.49     46.88 o
   0   6  17     1534.76     1355.67     85.27 o
   1   6  17       81.22       92.77     19.23 o
   2   6  17       27.38       54.16     12.73 o
   3   6  17      346.81      327.37     34.61 o
   4   6  17      103.24      120.62     16.85 o
   5   6  17        3.81      -16.00     13.57 o
   6   6  17       10.67       19.02     25.44 o
   7   6  17       36.91       45.58     27.50 o
   8   6  17      115.88      118.64     35.16 o
  -8   7  17       62.81       62.46     28.47 o
  -7   7  17       45.77       93.54     29.48 o
  -6   7  17       16.84       44.14     18.35 o
  -5   7  17       13.12       21.38     12.73 o
  -4   7  17      148.05      150.97     27.88 o
  -3   7  17        2.47        8.64     14.99 o
  -2   7  17        5.16      -23.73     16.80 o
  -1   7  17        0.96       -6.33     10.48 o
   0   7  17      121.60       88.46     32.01 o
   1   7  17       24.49       47.61     14.67 o
   2   7  17       28.14       64.04     17.33 o
   3   7  17      501.01      534.42     62.25 o
   4   7  17       54.35       54.13     19.47 o
   5   7  17        1.80      -10.57     16.61 o
   6   7  17       84.40       94.07     22.73 o
   7   7  17       55.52       98.51     40.41 o
  -7   8  17       26.82       93.53     37.24 o
  -6   8  17       92.33       99.33     29.12 o
  -5   8  17        1.78       21.85     18.90 o
  -4   8  17       38.47       28.76     17.67 o
  -3   8  17      301.29      245.75     31.77 o
  -2   8  17       35.39       22.36     14.78 o
  -1   8  17      497.14      424.40     43.87 o
   0   8  17      254.46      281.25     47.08 o
   1   8  17      319.78      338.20     42.79 o
   2   8  17      880.64      880.41     60.58 o
   3   8  17      137.66       74.88     52.24 o
   4   8  17      140.33       93.18     33.19 o
   5   8  17       20.17       -2.77     22.26 o
   6   8  17       82.76       45.65     20.91 o
  -6   9  17       38.00       46.20     28.72 o
  -5   9  17       26.58       21.90     50.23 o
  -4   9  17       10.26       21.15     21.26 o
  -3   9  17        5.39       -6.80     17.62 o
  -2   9  17       48.75       36.43     18.67 o
  -1   9  17      347.80      412.48     48.70 o
   0   9  17      234.48      252.47     36.57 o
   1   9  17      134.04      114.36     23.76 o
   2   9  17        1.23       27.36     36.52 o
   3   9  17      126.53      184.16     47.01 o
   4   9  17       21.51       -0.41     17.22 o
   5   9  17       33.94       28.07     15.22 o
  -4  10  17       81.78      177.11     45.34 o
  -3  10  17      136.25      161.56     79.73 o
  -2  10  17       74.46      110.12     35.59 o
  -1  10  17      519.77      585.51     57.24 o
   0  10  17       43.19       38.99     22.76 o
   1  10  17        3.77       -9.34     24.08 o
   2  10  17       40.67      -17.46     22.07 o
   3  10  17       47.83       31.86     44.39 o
   4  10  17       11.41       17.12     25.37 o
  -1  11  17       12.62       35.94     30.10 o
   0  11  17        5.92      -24.41     24.45 o
   1  11  17        5.27       -4.64     34.06 o
 -10   0  18       64.55      142.87     45.51 o
  -8   0  18      255.09      317.13     38.99 o
  -6   0  18        4.06       20.50     37.65 o
  -4   0  18     1099.04     1153.06     47.36 o
  -2   0  18     3782.55     3806.57     82.44 o
   0   0  18     1415.07     1409.79     56.28 o
   2   0  18     2502.00     2515.08     50.93 o
   4   0  18     3063.13     3020.92     87.61 o
   6   0  18       39.14       38.94     45.07 o
   8   0  18      115.39       92.09     26.78 o
 -10   1  18        9.85       37.94     19.54 o
  -9   1  18        7.47       12.09     10.77 o
  -8   1  18        5.26       20.43     11.22 o
  -7   1  18        1.34       11.49      9.99 o
  -6   1  18      301.96      306.98     23.49 o
  -5   1  18      166.38      165.24     16.59 o
  -4   1  18     1096.79     1050.16     30.39 o
  -3   1  18       12.27       13.71      4.58 o
  -2   1  18        4.40       18.72      9.33 o
  -1   1  18     2098.33     2184.74     41.65 o
   0   1  18      212.89      307.68     18.39 o
   1   1  18      183.25      249.43     16.21 o
   2   1  18      309.95      306.99     19.95 o
   3   1  18      228.16      232.22     19.14 o
   4   1  18      663.22      622.27     29.17 o
   5   1  18      832.80      827.91     39.74 o
   6   1  18       11.71       11.45     10.08 o
   7   1  18      162.95      148.96     23.53 o
   8   1  18       72.33       68.76     16.69 o
   9   1  18        8.71       52.42     27.57 o
  -9   2  18        6.35       18.17     13.34 o
  -8   2  18       35.29       54.62     22.35 o
  -7   2  18      304.29      384.47     28.70 o
  -6   2  18       95.82      109.46     19.02 o
  -5   2  18      362.36      421.07     30.21 o
  -4   2  18      101.83      121.21     18.75 o
  -3   2  18      192.10      185.85     11.58 o
  -2   2  18      141.07      151.21     13.27 o
  -1   2  18      371.32      320.92     14.10 o
   0   2  18      317.28      333.88     23.01 o
   1   2  18      962.74      987.31     31.11 o
   2   2  18        0.70      282.62     36.91 o
   3   2  18       25.60       18.17     11.59 o
   4   2  18      380.18      394.35     31.54 o
   5   2  18       87.60       74.93     16.65 o
   6   2  18      213.52      164.69     28.57 o
   7   2  18     1163.27     1176.98     65.00 o
   8   2  18        9.19       46.59     23.78 o
   9   2  18       98.71      144.29     30.31 o
  -9   3  18       16.30        2.77     18.62 o
  -8   3  18        1.04       -8.47     19.57 o
  -7   3  18       41.78       29.03      9.96 o
  -6   3  18        4.56        7.97     12.11 o
  -5   3  18      101.45       81.78     13.85 o
  -4   3  18     2739.24     2806.78     67.97 o
  -3   3  18     1587.03     1465.16     38.94 o
  -2   3  18      439.48      455.45     21.04 o
  -1   3  18      541.93      503.59     20.02 o
   0   3  18       40.59       46.39     17.41 o
   1   3  18      383.89      365.64     35.88 o
   2   3  18     1200.44     1200.55     38.06 o
   3   3  18      308.65      350.08     33.79 o
   4   3  18      130.38       94.09     14.43 o
   5   3  18      423.72      429.06     30.50 o
   6   3  18        9.49        8.84     12.04 o
   7   3  18      130.77      112.37     19.48 o
   8   3  18      191.68      121.95     23.20 o
   9   3  18       20.99       -1.50     20.38 o
  -9   4  18       23.36        6.19     32.50 o
  -8   4  18       47.35       52.07     18.43 o
  -7   4  18       55.34       66.47     21.95 o
  -6   4  18       61.04       78.08     16.07 o
  -5   4  18       34.71       54.26     14.94 o
  -4   4  18     1168.69     1295.48     46.34 o
  -3   4  18      677.54      591.99     26.81 o
  -2   4  18     2786.69     2512.06    149.59 o
  -1   4  18      947.55      874.22     29.33 o
   0   4  18     2072.29     2222.36     95.91 o
   1   4  18     3365.97     3126.53     98.55 o
   2   4  18      595.92      609.13     24.06 o
   3   4  18        5.98       92.65     27.73 o
   4   4  18     3252.69     3471.09     83.84 o
   5   4  18       95.11      146.09     20.24 o
   6   4  18       56.16       63.52     20.36 o
   7   4  18        8.06      -12.39     20.85 o
   8   4  18        0.22      -27.09     18.06 o
  -9   5  18       65.31       41.58     41.98 o
  -8   5  18        1.42      -13.17     16.34 o
  -7   5  18      259.57      204.94     29.19 o
  -6   5  18       56.32       88.69     22.60 o
  -5   5  18        5.38       21.73     13.00 o
  -4   5  18      620.72      645.48     48.70 o
  -3   5  18       19.97        8.75     10.21 o
  -2   5  18     2403.45     2201.09    149.56 o
  -1   5  18      974.46      950.67     67.12 o
   0   5  18       38.96       46.34     14.22 o
   1   5  18      257.90      246.75     27.74 o
   2   5  18      589.00      629.98     34.40 o
   3   5  18      341.78      344.70     38.16 o
   4   5  18      680.40      623.83     46.64 o
   5   5  18        9.18       44.15     14.25 o
   6   5  18       32.13       37.67     28.64 o
   7   5  18       80.91       47.01     28.35 o
   8   5  18       24.82       -0.77     17.88 o
  -8   6  18       73.45       85.62     35.79 o
  -7   6  18      117.02      152.62     28.31 o
  -6   6  18        1.49        8.92     13.87 o
  -5   6  18      501.11      589.65     50.77 o
  -4   6  18      284.36      288.36     36.86 o
  -3   6  18       14.42       22.64     14.14 o
  -2   6  18       38.40       -2.55     11.01 o
  -1   6  18      104.69      106.78     19.86 o
   0   6  18      207.52      238.23     43.01 o
   1   6  18       58.99       39.53     20.93 o
   2   6  18       90.04      100.87     18.33 o
   3   6  18      386.92      472.78     94.32 o
   4   6  18      482.61      442.07     40.94 o
   5   6  18       78.99       59.85     15.20 o
   6   6  18       82.45       83.30     30.11 o
   7   6  18      371.55      491.64     56.55 o
  -7   7  18       34.33       55.75     25.74 o
  -6   7  18       17.46       42.49     20.27 o
  -5   7  18       47.22       43.15     18.90 o
  -4   7  18      113.04      128.18     25.87 o
  -3   7  18      123.36      103.90     21.98 o
  -2   7  18       11.74       10.85     11.37 o
  -1   7  18       21.30        9.04     11.42 o
   0   7  18      114.35       96.33     43.26 o
   1   7  18      476.73      503.92     35.87 o
   2   7  18      396.74      452.32     40.61 o
   3   7  18      166.41      261.51     52.72 o
   4   7  18      445.00      367.68     52.18 o
   5   7  18      190.18      126.32     39.32 o
   6   7  18       32.15       23.76     22.52 o
   7   7  18       79.14      112.60     45.13 o
  -6   8  18        1.59       22.40     32.15 o
  -5   8  18      271.82      300.99     50.00 o
  -4   8  18       22.45       25.77     14.91 o
  -3   8  18       66.15       59.56     19.33 o
  -2   8  18      444.55      423.36     44.92 o
  -1   8  18      626.50      597.10     53.77 o
   0   8  18      210.52      268.95     72.22 o
   1   8  18      697.59      817.01     60.47 o
   2   8  18      217.41      196.94     42.32 o
   3   8  18      213.31      230.52     63.71 o
   4   8  18        7.89      -29.97     24.90 o
   5   8  18       16.29       -1.52     13.67 o
   6   8  18        0.54      -21.96     26.76 o
  -5   9  18        5.13       -8.74     23.63 o
  -4   9  18       31.57       -2.89     21.89 o
  -3   9  18       41.65       14.96     19.26 o
  -2   9  18      157.73      187.96     31.32 o
  -1   9  18      264.31      338.22     46.22 o
   0   9  18      144.80      179.56     32.43 o
   1   9  18       80.62       80.04     24.22 o
   2   9  18        3.30       15.06     40.44 o
   3   9  18        2.67        6.67     65.69 o
   4   9  18      117.05       48.94    104.07 o
   5   9  18       98.79       87.20     23.86 o
  -4  10  18      129.56      120.35     29.84 o
  -3  10  18       19.54       91.58     34.58 o
  -2  10  18       85.58      124.32     38.12 o
  -1  10  18       22.58       34.87     16.85 o
   0  10  18       10.60        0.46     14.49 o
   1  10  18        9.87        4.99     18.08 o
   2  10  18        2.42      -43.21     31.56 o
   3  10  18        2.88        2.83     32.71 o
  -9   0  19       38.48       72.35     31.56 o
  -7   0  19      357.88      430.39     62.95 o
  -5   0  19      705.13      749.85     40.96 o
  -3   0  19     1651.19     1536.68     52.78 o
  -1   0  19      728.02      683.20     31.76 o
   1   0  19      170.14      173.83     21.31 o
   3   0  19     2458.55     2448.55     95.70 o
   5   0  19       28.82       35.90     25.14 o
   7   0  19       80.47       30.95     24.91 o
   9   0  19        2.62      -22.82     20.80 o
  -9   1  19        2.65       31.26     15.07 o
  -8   1  19      201.27      162.78     26.37 o
  -7   1  19       73.90       54.19     12.06 o
  -6   1  19        0.93       -1.13     10.64 o
  -5   1  19      381.82      353.44     24.43 o
  -4   1  19        2.70        2.24      4.48 o
  -3   1  19      136.48      153.02     11.24 o
  -2   1  19     1675.73     1559.95     30.17 o
  -1   1  19        7.58       48.60      9.52 o
   0   1  19     1564.17     1628.31     38.92 o
   1   1  19      723.29      729.14     23.59 o
   2   1  19      231.86      214.04     12.63 o
   3   1  19      144.04      187.71     18.04 o
   4   1  19     1187.13     1218.18     41.40 o
   5   1  19      492.52      544.87     40.44 o
   6   1  19      153.20      120.38     21.53 o
   7   1  19      213.08      183.04     25.07 o
   8   1  19       58.99       65.07     17.96 o
   9   1  19      277.64      352.42     48.72 o
  -9   2  19        1.44       39.09     15.59 o
  -8   2  19        5.03        9.25     14.84 o
  -7   2  19       82.37       77.10     20.89 o
  -6   2  19      259.18      297.20     29.90 o
  -5   2  19       22.39        7.13      7.43 o
  -4   2  19      479.18      461.94     27.73 o
  -3   2  19       61.71       64.20      6.52 o
  -2   2  19       91.93       71.96      5.91 o
  -1   2  19       19.18       39.70      8.80 o
   0   2  19     1537.48     1445.78     36.26 o
   1   2  19      151.74      175.94     19.91 o
   2   2  19      324.95      294.07     20.48 o
   3   2  19      266.11      229.35     23.27 o
   4   2  19       44.34       40.54     12.36 o
   5   2  19        0.45        1.98     14.05 o
   6   2  19      693.77      838.89     52.74 o
   7   2  19        7.02       34.63     18.70 o
   8   2  19       34.39       66.38     23.56 o
   9   2  19        3.12       33.73     22.06 o
  -9   3  19        2.06      -24.14     27.76 o
  -8   3  19        6.62      -18.61     21.20 o
  -7   3  19       24.35       56.33     13.45 o
  -6   3  19       15.91       32.28     15.86 o
  -5   3  19      101.44      100.92     16.80 o
  -4   3  19      305.96      329.36     24.60 o
  -3   3  19     1947.24     1978.41     52.66 o
  -2   3  19     1680.67     1590.39     86.05 o
  -1   3  19       30.93       17.96      4.50 o
   0   3  19     1329.67     1490.81     75.43 o
   1   3  19     2048.35     1980.43     81.40 o
   2   3  19     1410.28     1457.49     41.25 o
   3   3  19       23.23        8.33     16.84 o
   4   3  19      480.32      476.13     35.24 o
   5   3  19       25.96       22.04      9.94 o
   6   3  19       41.49       41.69     13.27 o
   7   3  19      694.43      594.53     47.79 o
   8   3  19       71.56       45.08     24.02 o
  -9   4  19        3.94       -5.12     19.21 o
  -8   4  19       16.51       -0.40     11.41 o
  -7   4  19        3.15       23.94     16.53 o
  -6   4  19      200.16      196.66     27.32 o
  -5   4  19      906.71      930.74     58.37 o
  -4   4  19      271.89      313.61     36.25 o
  -3   4  19     3023.53     3041.09     97.75 o
  -2   4  19     1127.12     1139.79     59.83 o
  -1   4  19     1591.64     1421.14     71.56 o
   0   4  19      297.54      367.36     74.58 o
   1   4  19      620.75      660.79     46.70 o
   2   4  19      125.30      129.61     12.61 o
   3   4  19      806.52      893.51     38.16 o
   4   4  19       72.08      241.78     49.09 o
   5   4  19       59.13       58.74     14.94 o
   6   4  19        0.58       -5.92     13.51 o
   7   4  19       36.02        2.22     23.77 o
   8   4  19       59.10        7.18     16.92 o
  -8   5  19       42.76       25.97     18.94 o
  -7   5  19        2.84        7.07     12.97 o
  -6   5  19      131.63      133.40     29.13 o
  -5   5  19      129.81      144.00     26.09 o
  -4   5  19       63.23      104.06     21.86 o
  -3   5  19      263.75      322.68     36.39 o
  -2   5  19     1670.55     1794.61     79.05 o
  -1   5  19      634.47      550.85     42.64 o
   0   5  19        6.69       -1.08     18.54 o
   1   5  19      545.50      438.66     36.65 o
   2   5  19      729.89      780.85     38.55 o
   3   5  19        2.13        4.57      9.15 o
   4   5  19      178.40      179.38     45.43 o
   5   5  19      151.13      277.93     63.15 o
   6   5  19      230.88      244.83     39.34 o
   7   5  19      126.90      124.19     26.05 o
   8   5  19       12.51       -9.24     25.05 o
  -8   6  19      141.72      188.31     36.68 o
  -7   6  19      172.16      196.25     32.74 o
  -6   6  19        1.06       31.26     15.73 o
  -5   6  19      154.49      149.29     29.63 o
  -4   6  19       28.85       50.97     17.25 o
  -3   6  19      155.88      148.83     25.90 o
  -2   6  19       53.30       73.11     21.10 o
  -1   6  19      340.68      295.55     34.84 o
   0   6  19      344.38      305.43     45.23 o
   1   6  19       25.25        3.86     26.07 o
   2   6  19      495.67      521.87     41.84 o
   3   6  19     1022.73     1028.74     83.76 o
   4   6  19       25.13       13.22     19.38 o
   5   6  19      499.82      444.80     56.45 o
   6   6  19       73.51      101.55     21.92 o
   7   6  19        2.04       80.99     47.38 o
  -7   7  19       20.53       25.20     24.27 o
  -6   7  19        1.88       18.41     18.68 o
  -5   7  19      428.21      390.22     42.97 o
  -4   7  19      188.82      172.99     27.73 o
  -3   7  19      120.42       95.19     21.87 o
  -2   7  19      171.86      181.96     28.09 o
  -1   7  19      179.76      171.06     26.59 o
   0   7  19      445.99      380.12     50.09 o
   1   7  19      769.75      899.73     46.72 o
   2   7  19      158.34      200.31     43.63 o
   3   7  19      939.87      959.15     85.10 o
   4   7  19        1.35      -22.28     23.71 o
   5   7  19      139.82      105.82     31.98 o
   6   7  19       24.66       13.52     57.74 o
  -6   8  19      146.63      155.69     44.37 o
  -5   8  19       31.27       56.87     24.44 o
  -4   8  19      119.12      119.25     23.83 o
  -3   8  19      208.93      231.27     33.74 o
  -2   8  19       81.45       66.02     23.00 o
  -1   8  19       85.12       59.49     33.85 o
   0   8  19      550.95      570.02     66.28 o
   1   8  19       22.79       37.69     39.46 o
   2   8  19       76.96       76.44     32.27 o
   3   8  19       28.21        5.19     26.07 o
   4   8  19        2.12        7.12     25.56 o
   5   8  19       16.32       14.96     22.74 o
  -5   9  19        6.33       26.49     43.46 o
  -4   9  19       15.79        0.86     57.23 o
  -3   9  19        6.82       -5.23     14.34 o
  -2   9  19      167.16      177.52     30.57 o
  -1   9  19       22.75       36.79     29.68 o
   0   9  19      249.08      258.15     37.99 o
   1   9  19       15.81       -0.13     28.73 o
   2   9  19        6.04      -47.79     31.86 o
   3   9  19       33.38       42.88     75.84 o
   4   9  19      238.36      208.84     48.44 o
  -3  10  19      160.03      196.74     45.86 o
  -2  10  19       11.75       66.66     31.10 o
  -1  10  19        1.98        6.41     37.21 o
   0  10  19       18.55        7.23     16.47 o
   1  10  19       35.52       18.84     21.50 o
   2  10  19        0.05      -37.24     30.31 o
  -8   0  20        2.42       12.28     47.93 o
  -6   0  20      405.41      467.62     49.17 o
  -4   0  20      457.96      515.60     33.38 o
  -2   0  20       22.11       11.55      6.04 o
   0   0  20       27.95       40.07     11.03 o
   2   0  20      237.69      252.25     27.03 o
   4   0  20     1337.20     1306.58     60.19 o
   6   0  20       51.59       49.57     24.42 o
   8   0  20      331.56      393.21     59.62 o
  -9   1  20       81.13       91.96     20.95 o
  -8   1  20        5.05       -3.52     17.77 o
  -7   1  20      132.29       83.61     14.70 o
  -6   1  20      207.43      194.67     21.52 o
  -5   1  20      150.25      197.67     19.16 o
  -4   1  20        5.11       -1.48      5.54 o
  -3   1  20     1354.74     1279.99     31.41 o
  -2   1  20        4.72       34.26     14.44 o
  -1   1  20     1300.84     1306.79     32.48 o
   0   1  20      984.29     1004.33     31.73 o
   1   1  20      569.40      643.72     27.54 o
   2   1  20      664.54      660.96     30.37 o
   3   1  20      891.98      820.10     34.47 o
   4   1  20      739.85      806.65     35.44 o
   5   1  20       46.42       98.91     23.79 o
   6   1  20      210.62      207.38     28.43 o
   7   1  20       37.72       40.03     15.38 o
   8   1  20      242.29      276.49     33.79 o
  -9   2  20       16.37       18.92     21.56 o
  -8   2  20       26.69       37.08     16.87 o
  -7   2  20      156.56      202.26     29.18 o
  -6   2  20       76.27       79.42     17.39 o
  -5   2  20      156.81      150.57     16.26 o
  -4   2  20      670.75      700.09     34.03 o
  -3   2  20       40.86       52.96      7.50 o
  -2   2  20        0.87        8.20      6.22 o
  -1   2  20     1818.99     1795.29     40.48 o
   0   2  20       19.81       52.77     17.57 o
   1   2  20      796.16      717.63     28.02 o
   2   2  20      338.10      361.32     28.07 o
   3   2  20      107.85      158.56     19.90 o
   4   2  20       15.90       18.02     14.70 o
   5   2  20        5.75       21.40     10.24 o
   6   2  20        4.87        7.58     18.02 o
   7   2  20        1.80      -26.82     17.88 o
   8   2  20       19.04        3.49     17.12 o
  -9   3  20        5.14      -12.80     50.88 o
  -8   3  20        3.45      -16.91     24.50 o
  -7   3  20      213.73      227.22     30.31 o
  -6   3  20       28.33       33.41     13.94 o
  -5   3  20       70.56       54.81      9.44 o
  -4   3  20      605.06      567.93     32.36 o
  -3   3  20     4606.93     4696.43     80.84 o
  -2   3  20      377.08      385.39     20.83 o
  -1   3  20      130.40      136.72     14.10 o
   0   3  20     3120.63     2973.83     92.13 o
   1   3  20       15.95      207.10     36.38 o
   2   3  20     1363.44     1327.86     45.00 o
   3   3  20       30.67       30.93     17.44 o
   4   3  20        4.42        9.89     16.79 o
   5   3  20       70.82       62.14     13.31 o
   6   3  20      420.53      427.50     34.42 o
   7   3  20        1.72       19.28     19.44 o
   8   3  20       55.24       33.05     24.47 o
  -8   4  20       18.52       27.14     23.41 o
  -7   4  20       97.38      128.94     26.30 o
  -6   4  20       10.56       37.94     17.21 o
  -5   4  20       70.49       58.22     22.59 o
  -4   4  20     1252.96     1372.99     68.70 o
  -3   4  20      237.04      274.46     51.39 o
  -2   4  20       83.13       48.87     12.32 o
  -1   4  20       44.91       33.30     12.25 o
   0   4  20      867.93      811.60     58.12 o
   1   4  20       42.24      160.44     46.53 o
   2   4  20      176.09      171.43     19.06 o
   3   4  20       69.68       71.91     18.65 o
   4   4  20      395.92      403.18     38.14 o
   5   4  20       14.53       25.87     11.91 o
   6   4  20      256.13      183.15     39.68 o
   7   4  20      167.79      124.22     42.73 o
   8   4  20       49.01       31.16     23.46 o
  -8   5  20        0.46       13.79     16.70 o
  -7   5  20        1.20       11.35     12.67 o
  -6   5  20       50.74       42.13     30.92 o
  -5   5  20       51.66       45.52     19.06 o
  -4   5  20      323.28      259.69     36.45 o
  -3   5  20     1169.63     1236.79     65.63 o
  -2   5  20       12.30       14.41     18.95 o
  -1   5  20      181.03      211.18     29.98 o
   0   5  20      586.20      569.60     54.64 o
   1   5  20      167.49      227.41     34.36 o
   2   5  20      541.56      492.96     41.57 o
   3   5  20       23.21       31.25     13.69 o
   4   5  20      561.69      687.50     80.55 o
   5   5  20     1168.51     1064.52     96.31 o
   6   5  20      150.05      160.06     32.75 o
   7   5  20       11.71        6.33     14.77 o
  -7   6  20       19.57       59.42     23.10 o
  -6   6  20       34.94       43.07     18.38 o
  -5   6  20       55.83       41.00     22.29 o
  -4   6  20      128.52      100.56     21.27 o
  -3   6  20        0.66       10.96     19.74 o
  -2   6  20      433.46      357.34     38.83 o
  -1   6  20       49.73       64.13     20.10 o
   0   6  20      254.85      218.72     38.30 o
   1   6  20      135.55      122.09     23.17 o
   2   6  20      477.87      503.31     43.81 o
   3   6  20      173.37      184.65     42.43 o
   4   6  20      308.62      302.46     49.41 o
   5   6  20        9.92       -5.58     17.65 o
   6   6  20       22.94       24.93     30.43 o
   7   6  20        0.20       -3.08     29.58 o
  -7   7  20       39.56      141.80     59.08 o
  -6   7  20      179.90      213.22     36.39 o
  -5   7  20      191.27      241.99     38.01 o
  -4   7  20       77.74       47.41     16.13 o
  -3   7  20      164.11      208.77     31.20 o
  -2   7  20       13.95       17.19     16.30 o
  -1   7  20      167.62      152.49     26.90 o
   0   7  20      731.00      688.64     69.17 o
   1   7  20       29.65       86.19     23.42 o
   2   7  20      462.93      447.35     57.62 o
   3   7  20       40.57       50.35     21.52 o
   4   7  20       57.88       25.60     22.79 o
   5   7  20        1.24      -21.34     27.61 o
   6   7  20        1.96       15.66     39.06 o
  -6   8  20       11.06       24.88     49.63 o
  -5   8  20        9.71       17.51     35.51 o
  -4   8  20       28.30       12.57     20.10 o
  -3   8  20        3.35        3.02     14.00 o
  -2   8  20        0.95        5.57     13.99 o
  -1   8  20      213.87      157.18     26.60 o
   0   8  20        0.75       -3.69     40.63 o
   1   8  20       34.04       60.14     30.49 o
   2   8  20       28.11       16.73     22.39 o
   3   8  20        8.60       17.54     19.12 o
   4   8  20       74.88       35.05     43.19 o
   5   8  20      230.02      198.81     72.12 o
  -5   9  20       12.18       -7.68     44.75 o
  -4   9  20        0.78       34.86     30.38 o
  -3   9  20      235.23      239.29     33.90 o
  -2   9  20        6.31       31.20     21.24 o
  -1   9  20      218.11      339.68     59.25 o
   0   9  20        7.32       21.72     20.12 o
   1   9  20       23.59       26.03     25.65 o
   2   9  20        7.61       17.31     65.48 o
   3   9  20      158.75      196.76     95.55 o
   4   9  20       81.78       59.41     28.67 o
  -2  10  20       89.59      123.25     37.99 o
  -1  10  20        2.97       23.30     19.55 o
   0  10  20       42.00       30.84     23.23 o
   1  10  20       19.42        5.80     20.15 o
   2  10  20      122.35      111.33     45.22 o
  -9   0  21        0.24      112.32     58.40 o
  -7   0  21        1.44       -1.27     18.76 o
  -5   0  21      362.14      416.58     47.26 o
  -3   0  21      251.93      265.42     24.17 o
  -1   0  21       83.55       64.66     10.90 o
   1   0  21       32.72       44.06     11.10 o
   3   0  21      934.37      928.60     53.32 o
   5   0  21      178.77      173.22     64.31 o
   7   0  21       54.29       37.75     19.38 o
  -9   1  21        0.19       31.39     22.15 o
  -8   1  21       35.13       -7.02     30.09 o
  -7   1  21        5.88       10.96     11.98 o
  -6   1  21       39.56       21.93     11.63 o
  -5   1  21      177.96      198.89     20.05 o
  -4   1  21      232.28      223.66     20.23 o
  -3   1  21       64.40       67.12     10.89 o
  -2   1  21      824.82      834.64     28.56 o
  -1   1  21      281.02      318.98     19.29 o
   0   1  21       26.99       48.36      9.39 o
   1   1  21     1719.31     1818.93     51.32 o
   2   1  21      465.44      489.98     27.78 o
   3   1  21        6.72       61.10     17.56 o
   4   1  21      774.74      802.46     35.77 o
   5   1  21      310.36      310.17     36.46 o
   6   1  21       22.52       20.21     14.97 o
   7   1  21       26.31       22.09     15.61 o
   8   1  21       51.71       30.69     36.31 o
  -9   2  21        3.72       -3.69     50.87 o
  -8   2  21      169.72      100.97     27.39 o
  -7   2  21       15.54       26.67     18.69 o
  -6   2  21        3.58        6.85     12.45 o
  -5   2  21      328.61      308.73     23.94 o
  -4   2  21      214.62      288.91     21.71 o
  -3   2  21       36.89       28.69     10.59 o
  -2   2  21     1068.40     1101.10     31.61 o
  -1   2  21       22.08       69.88     12.71 o
   0   2  21        1.93        4.64      6.35 o
   1   2  21      200.52      251.01     28.74 o
   2   2  21      484.11      442.11     31.98 o
   3   2  21       20.50       14.00     11.21 o
   4   2  21       85.58       56.83     12.09 o
   5   2  21        0.09       12.22     13.25 o
   6   2  21       10.13       -8.16     12.18 o
   7   2  21       20.69       10.31     15.67 o
   8   2  21      132.05      121.61     25.38 o
  -9   3  21        3.34       27.26     38.35 o
  -8   3  21       77.73       41.31     19.05 o
  -7   3  21       23.92       13.86     18.83 o
  -6   3  21       29.67       40.79     17.11 o
  -5   3  21      117.71       95.10     15.70 o
  -4   3  21     1334.27     1405.70     67.21 o
  -3   3  21       23.89       47.54     11.98 o
  -2   3  21       22.74        7.98     10.16 o
  -1   3  21     1999.58     2108.77     62.71 o
   0   3  21       27.72       49.80     25.64 o
   1   3  21     1622.70     1712.95     68.33 o
   2   3  21      158.35      166.00     22.14 o
   3   3  21      306.67      329.28     33.19 o
   4   3  21       81.29       90.73     20.89 o
   5   3  21       87.51       74.08     17.52 o
   6   3  21      102.34      131.85     21.37 o
   7   3  21       73.76      127.70     25.92 o
   8   3  21       34.10       51.35     25.47 o
  -8   4  21        0.25        1.49     22.95 o
  -7   4  21       41.04       38.20     13.43 o
  -6   4  21        6.47       14.43     12.91 o
  -5   4  21       49.98       54.22     37.53 o
  -4   4  21      117.41      121.78     24.72 o
  -3   4  21       59.01       41.44     13.34 o
  -2   4  21        4.87       -6.19     11.82 o
  -1   4  21      836.36      805.78     64.50 o
   0   4  21      711.69      802.11     51.14 o
   1   4  21     3713.09     3637.37     90.37 o
   2   4  21      138.80      120.91     20.51 o
   3   4  21       11.94       43.42     16.25 o
   4   4  21      859.10      857.51     51.82 o
   5   4  21        3.77       30.70     18.79 o
   6   4  21       58.99       26.01     21.68 o
   7   4  21       19.51       24.28     22.29 o
  -8   5  21        6.43        4.23     18.09 o
  -7   5  21       12.84       25.93     13.68 o
  -6   5  21       21.96       16.88     14.36 o
  -5   5  21        1.07       -9.00     12.02 o
  -4   5  21      799.82      792.48     55.09 o
  -3   5  21        4.54       56.46     23.99 o
  -2   5  21     1335.07     1291.51     69.41 o
  -1   5  21      726.93      743.28     52.61 o
   0   5  21       52.75       13.80     14.45 o
   1   5  21     1886.98     1917.03     96.37 o
   2   5  21      210.91      181.49     28.27 o
   3   5  21       41.20       69.29     33.29 o
   4   5  21     1237.84     1304.57     97.33 o
   5   5  21       50.08      136.11     54.49 o
   6   5  21       12.48        9.79     47.12 o
   7   5  21      142.20      115.88     23.95 o
  -7   6  21       81.87       53.09     20.46 o
  -6   6  21       25.17       83.65     25.91 o
  -5   6  21      270.32      265.25     35.12 o
  -4   6  21       12.21        4.53     18.75 o
  -3   6  21       12.22        5.68     12.06 o
  -2   6  21      131.99      131.49     24.71 o
  -1   6  21      217.46      211.05     32.90 o
   0   6  21       80.41       27.97     21.01 o
   1   6  21       45.68       51.27     17.76 o
   2   6  21      246.78      240.14     34.28 o
   3   6  21       97.51       87.38     30.86 o
   4   6  21       80.65       31.20     26.33 o
   5   6  21       91.31      108.20     34.51 o
   6   6  21       26.20       26.25     83.48 o
  -6   7  21       95.40       92.40     26.12 o
  -5   7  21        7.62       -2.77     16.04 o
  -4   7  21       57.12       86.16     17.71 o
  -3   7  21       59.32       56.62     17.89 o
  -2   7  21        9.43        3.56     13.89 o
  -1   7  21       23.70       33.57     15.62 o
   0   7  21       19.10       19.71     27.42 o
   1   7  21      760.20      662.69     68.57 o
   2   7  21        2.21        4.30     53.14 o
   3   7  21        3.79        0.81     16.49 o
   4   7  21        0.34      -28.68     26.01 o
   5   7  21       18.36       -2.54     20.92 o
   6   7  21      145.87      283.11     87.36 o
  -5   8  21        3.81      -24.73     28.82 o
  -4   8  21        8.83      -16.92     21.34 o
  -3   8  21        3.09       11.15     24.14 o
  -2   8  21      194.52      143.19     26.51 o
  -1   8  21       18.79       26.01     26.78 o
   0   8  21       52.63      -23.22     24.47 o
   1   8  21        0.04       58.02     29.45 o
   2   8  21       21.32       57.59     33.02 o
   3   8  21      107.27      120.39     37.17 o
   4   8  21      229.34      276.74     54.62 o
   5   8  21       45.35       19.20     31.66 o
  -4   9  21      208.06      215.63     47.04 o
  -3   9  21       13.87       54.53     26.35 o
  -2   9  21      261.29      249.68     35.74 o
  -1   9  21        0.75       27.09     61.03 o
   0   9  21       48.32       63.51     56.16 o
   1   9  21        3.67       36.79     20.11 o
   2   9  21      153.53      206.58     62.14 o
   3   9  21       83.27      100.15     38.30 o
  -1  10  21       15.89       37.94     33.04 o
   0  10  21        0.39       15.28     22.18 o
  -8   0  22        6.08      -18.85     29.27 o
  -6   0  22      163.33      245.69     36.44 o
  -4   0  22       69.07       83.83     17.62 o
  -2   0  22      412.90      398.77     26.58 o
   0   0  22      886.48      879.73     50.98 o
   2   0  22      258.31      257.88     27.96 o
   4   0  22      277.54      286.93     29.09 o
   6   0  22      100.21      103.65     29.00 o
   8   0  22       55.67       69.03     29.80 o
  -9   1  22       43.63       30.57     28.79 o
  -8   1  22       89.16       35.47     14.47 o
  -7   1  22        3.53        2.17     13.20 o
  -6   1  22       28.98       36.10     12.77 o
  -5   1  22      533.41      560.45     38.52 o
  -4   1  22      585.63      553.19     30.26 o
  -3   1  22       95.42      104.34     11.45 o
  -2   1  22      423.90      501.63     23.72 o
  -1   1  22       90.19       69.85     13.36 o
   0   1  22      159.50      201.78     19.52 o
   1   1  22      253.75      309.56     25.05 o
   2   1  22       40.15      115.37     20.77 o
   3   1  22     1383.69     1436.97     48.40 o
   4   1  22      168.31      211.54     23.62 o
   5   1  22      544.73      628.34     48.60 o
   6   1  22      155.76      137.69     21.18 o
   7   1  22        1.02      -13.73     14.36 o
   8   1  22        7.58       10.39     22.15 o
  -9   2  22       62.99       15.55     40.94 o
  -8   2  22        0.16      -22.41     21.74 o
  -7   2  22       53.82       75.78     25.63 o
  -6   2  22       12.60       12.99     11.86 o
  -5   2  22       54.03       49.03     11.47 o
  -4   2  22      362.71      358.04     23.92 o
  -3   2  22      481.36      522.37     26.56 o
  -2   2  22       94.96      128.82     15.75 o
  -1   2  22       35.40       35.31      8.75 o
   0   2  22      147.01      130.41     14.13 o
   1   2  22     1084.12     1047.95     43.60 o
   2   2  22      115.39      107.10     18.43 o
   3   2  22      198.63      143.80     18.75 o
   4   2  22      109.69       90.44     16.07 o
   5   2  22        5.04       11.60     14.55 o
   6   2  22       89.19       80.81     18.17 o
   7   2  22        4.03      -13.16     19.77 o
   8   2  22        0.05        8.78     17.91 o
  -8   3  22       12.44       -2.57     15.56 o
  -7   3  22       19.94       13.90     18.55 o
  -6   3  22      412.25      465.33     44.24 o
  -5   3  22       11.92       -7.41     11.78 o
  -4   3  22       11.65       30.52     10.97 o
  -3   3  22       13.95       -2.59     10.50 o
  -2   3  22      688.77      705.04     45.61 o
  -1   3  22      198.55      314.00     32.80 o
   0   3  22     1798.68     1920.56     65.20 o
   1   3  22      634.83      778.63     50.47 o
   2   3  22       12.23       20.61     17.72 o
   3   3  22     1098.01     1169.84     56.69 o
   4   3  22       65.52       60.17     21.70 o
   5   3  22      129.26      177.03     28.66 o
   6   3  22       75.37       90.29     25.62 o
   7   3  22       77.57       95.30     26.53 o
   8   3  22        0.68      -33.19     29.22 o
  -8   4  22       35.53       18.60     22.26 o
  -7   4  22       16.07        0.90     24.61 o
  -6   4  22        5.95      -10.46     19.05 o
  -5   4  22        1.31       37.07     12.36 o
  -4   4  22        0.18       11.05     13.17 o
  -3   4  22      285.02      282.23     31.81 o
  -2   4  22       11.37       17.32     15.32 o
  -1   4  22      842.18      852.66     54.30 o
   0   4  22     1317.33     1223.67     65.43 o
   1   4  22      370.33      480.72     40.87 o
   2   4  22      648.37      621.28     38.77 o
   3   4  22       45.63       61.60     21.28 o
   4   4  22      131.44      187.96     34.06 o
   5   4  22       51.84       52.02     26.63 o
   6   4  22       55.02       30.31     18.48 o
   7   4  22        1.41      -53.92     35.95 o
  -7   5  22       30.82       19.86     16.48 o
  -6   5  22       94.94      143.55     28.75 o
  -5   5  22       72.26       80.24     20.32 o
  -4   5  22       62.79       75.95     21.58 o
  -3   5  22      701.26      664.44     51.14 o
  -2   5  22      294.04      325.98     38.62 o
  -1   5  22      181.83      150.43     29.60 o
   0   5  22       14.42       23.57     14.02 o
   1   5  22      784.89      846.78     58.43 o
   2   5  22       42.81       59.46     29.87 o
   3   5  22      658.17      642.73     52.04 o
   4   5  22       22.67       51.91     20.64 o
   5   5  22       54.35       15.05     18.46 o
   6   5  22      184.19      161.22     38.30 o
   7   5  22       26.96       -3.33     33.94 o
  -7   6  22       79.76      158.82     32.48 o
  -6   6  22      199.41      237.17     37.73 o
  -5   6  22       14.76        9.60     12.21 o
  -4   6  22        0.91      -31.47     20.98 o
  -3   6  22      189.32      250.53     34.48 o
  -2   6  22      204.81      186.57     29.13 o
  -1   6  22      421.24      385.82     40.87 o
   0   6  22       36.07       22.91     12.26 o
   1   6  22      121.46      129.28     22.69 o
   2   6  22      173.14      160.60     24.77 o
   3   6  22      110.24       80.67     76.64 o
   4   6  22       45.10       40.12     39.98 o
   5   6  22      222.17      189.34     45.58 o
   6   6  22       28.77       -3.12    115.99 o
  -6   7  22       14.85       32.72     13.73 o
  -5   7  22       18.72       15.84     13.22 o
  -4   7  22       87.72       83.82     21.31 o
  -3   7  22        1.44        6.76     14.35 o
  -2   7  22       53.42       66.87     28.87 o
  -1   7  22       76.60      119.82     39.37 o
   0   7  22      695.01      726.33     70.73 o
   1   7  22       37.67       39.17     25.78 o
   2   7  22       29.74       46.44     61.35 o
   3   7  22       95.02       94.53     28.99 o
   4   7  22       84.53       46.94     19.83 o
   5   7  22      126.07      141.32     40.14 o
  -5   8  22        3.34      -41.61     30.18 o
  -4   8  22        6.37       16.55     20.10 o
  -3   8  22      156.89      147.93     30.51 o
  -2   8  22       16.23       18.68     18.45 o
  -1   8  22      193.52      131.49     49.64 o
   0   8  22        2.73      -14.63     42.20 o
   1   8  22        0.91       61.28     33.81 o
   2   8  22        6.13        2.11     17.93 o
   3   8  22      131.47      131.95     60.01 o
   4   8  22        9.42      -22.84     24.35 o
  -3   9  22      306.35      309.42     42.62 o
  -2   9  22        3.25       -7.35     17.48 o
  -1   9  22       55.60       22.74     20.40 o
   0   9  22       12.02       29.41     20.12 o
   1   9  22      108.18      117.81     48.35 o
   2   9  22       11.43       34.54     30.61 o
   3   9  22      193.13      244.60     51.23 o
  -7   0  23        4.09      -27.98     34.04 o
  -5   0  23      119.15      178.35     35.13 o
  -3   0  23        0.05       18.89      8.12 o
  -1   0  23      128.33       80.16     14.03 o
   1   0  23      235.26      295.55     30.97 o
   3   0  23     1001.55      884.29     53.26 o
   5   0  23       28.80       17.56     67.21 o
   7   0  23       16.73       19.10     20.00 o
  -8   1  23       26.96        4.21     22.40 o
  -7   1  23        1.59       -7.49     11.35 o
  -6   1  23      221.53      170.85     22.24 o
  -5   1  23      270.96      313.18     30.51 o
  -4   1  23      358.57      410.16     27.78 o
  -3   1  23      360.05      365.12     22.92 o
  -2   1  23      174.59      164.35     14.78 o
  -1   1  23      142.31      141.94     14.29 o
   0   1  23     1319.73     1347.64     46.15 o
   1   1  23       43.00      103.69     18.25 o
   2   1  23     2085.22     2033.11     57.98 o
   3   1  23      437.06      469.23     30.52 o
   4   1  23     1121.39     1130.43     43.82 o
   5   1  23      433.06      489.72     42.11 o
   6   1  23        9.02        9.30     14.90 o
   7   1  23      114.64      126.60     26.33 o
   8   1  23       32.15       31.38     44.62 o
  -8   2  23       11.76       30.59     17.29 o
  -7   2  23       36.64        0.06     20.99 o
  -6   2  23      306.32      275.64     44.47 o
  -5   2  23       30.69       63.88     15.38 o
  -4   2  23        4.95        8.19      8.98 o
  -3   2  23      192.32      184.15     16.33 o
  -2   2  23      128.36      110.41     14.46 o
  -1   2  23      407.99      394.13     24.41 o
   0   2  23       10.37        2.71     11.35 o
   1   2  23       50.40       74.22     18.07 o
   2   2  23       13.31       14.02      9.19 o
   3   2  23        6.33        1.88     12.26 o
   4   2  23      573.33      569.80     35.99 o
   5   2  23        4.89       12.27     21.44 o
   6   2  23        0.64        2.70     13.01 o
   7   2  23        0.78      -10.59     23.22 o
  -8   3  23        0.20       42.43     27.06 o
  -7   3  23       79.57      118.47     30.33 o
  -6   3  23        4.20       31.90     23.38 o
  -5   3  23      140.93      172.93     26.59 o
  -4   3  23      208.39      211.00     25.15 o
  -3   3  23      109.74       92.68     17.80 o
  -2   3  23      357.75      382.07     37.87 o
  -1   3  23     1441.08     1515.77     57.60 o
   0   3  23     2092.24     2239.77     72.20 o
   1   3  23       78.10       86.17     21.70 o
   2   3  23      492.11      493.52     36.04 o
   3   3  23       51.89      107.53     23.81 o
   4   3  23      287.19      323.66     34.11 o
   5   3  23      403.40      421.18     39.88 o
   6   3  23       25.40       29.63     23.48 o
   7   3  23      167.71      146.03     29.08 o
  -8   4  23       19.54      -18.67     46.79 o
  -7   4  23       17.69        8.95     38.13 o
  -6   4  23       15.15        6.47     12.64 o
  -5   4  23      158.18      208.41     28.35 o
  -4   4  23      249.77      233.90     31.75 o
  -3   4  23        2.90      -10.49     14.52 o
  -2   4  23      296.15      260.50     31.41 o
  -1   4  23       17.05       25.16     25.55 o
   0   4  23       28.69       49.08     19.24 o
   1   4  23        8.06       41.01     14.98 o
   2   4  23       11.21       64.29     21.54 o
   3   4  23      511.19      506.00     41.59 o
   4   4  23       76.04       82.43     19.21 o
   5   4  23      182.59      169.33     34.12 o
   6   4  23       84.55       52.37     23.66 o
   7   4  23       19.89      -24.30     34.41 o
  -7   5  23      199.34      244.08     38.68 o
  -6   5  23      151.10      109.32     21.54 o
  -5   5  23        2.25       21.30     18.57 o
  -4   5  23       77.34       68.70     16.13 o
  -3   5  23      263.85      241.52     31.67 o
  -2   5  23      203.22      194.03     29.38 o
  -1   5  23       37.42       40.92     14.76 o
   0   5  23      172.66      167.32     25.15 o
   1   5  23      451.38      354.43     38.13 o
   2   5  23     1239.54     1194.03     67.89 o
   3   5  23      122.18      160.43     35.72 o
   4   5  23      120.73      101.00     32.91 o
   5   5  23       19.86       43.62     29.25 o
   6   5  23      112.62       90.66     53.78 o
  -7   6  23        5.86       42.91     23.14 o
  -6   6  23        2.21        8.92     24.51 o
  -5   6  23       23.11       12.94     15.03 o
  -4   6  23       10.64        7.03     11.66 o
  -3   6  23        0.25       23.78     14.41 o
  -2   6  23       32.38       73.65     22.62 o
  -1   6  23       60.27       75.61     24.74 o
   0   6  23        3.87       32.84     17.30 o
   1   6  23      390.73      359.92     38.11 o
   2   6  23       72.25       60.13     22.76 o
   3   6  23       28.36       38.65     82.42 o
   4   6  23       31.02       -8.34     17.78 o
   5   6  23      136.79      191.94     46.26 o
   6   6  23       20.34       -3.75     81.59 o
  -6   7  23        1.48      -16.32     18.87 o
  -5   7  23       72.67      100.13     23.46 o
  -4   7  23        0.41        3.57     27.23 o
  -3   7  23      147.17      145.23     29.42 o
  -2   7  23      444.77      477.32     52.31 o
  -1   7  23      655.69      697.13     73.00 o
   0   7  23       44.63       82.75     22.45 o
   1   7  23      158.57      122.24     27.06 o
   2   7  23       48.84       97.79     36.19 o
   3   7  23       52.74       70.92     25.18 o
   4   7  23        5.17       -9.32     44.83 o
   5   7  23      351.86      351.28     62.33 o
  -4   8  23       62.79       58.70     15.68 o
  -3   8  23       68.56       59.01     21.17 o
  -2   8  23      171.43      213.16     35.91 o
  -1   8  23        7.32       26.61     72.77 o
   0   8  23        8.72      -35.27     25.98 o
   1   8  23       41.86       51.56     59.12 o
   2   8  23        3.08        3.65     21.07 o
   3   8  23       21.71       62.69     28.64 o
   4   8  23       41.40       26.10     26.69 o
  -3   9  23        0.29       23.16     17.12 o
  -2   9  23       55.50       49.91     38.34 o
  -1   9  23       27.94      -28.36     25.45 o
   0   9  23       31.35       29.39     37.24 o
   1   9  23        8.27       22.01     44.82 o
   2   9  23      369.57      422.44     67.95 o
  -8   0  24       10.98        2.83     26.09 o
  -6   0  24       62.12       74.89     16.30 o
  -4   0  24       10.92       -8.99     20.84 o
  -2   0  24      346.78      350.23     26.18 o
   0   0  24      322.36      318.18     32.71 o
   2   0  24     1369.36     1306.66     68.47 o
   4   0  24     1167.94      997.33     59.20 o
   6   0  24      302.57      343.67     54.42 o
  -8   1  24        2.44      -20.90     13.94 o
  -7   1  24      149.37      149.26     29.16 o
  -6   1  24       10.44       28.31     13.01 o
  -5   1  24      169.22      226.91     26.18 o
  -4   1  24        4.64       -4.08      9.09 o
  -3   1  24      570.47      613.53     30.27 o
  -2   1  24      381.16      380.19     22.05 o
  -1   1  24       86.85      123.40     15.08 o
   0   1  24      206.14      249.18     22.07 o
   1   1  24     1157.93     1116.18     44.14 o
   2   1  24       53.10      133.10     21.33 o
   3   1  24      115.31      134.04     17.45 o
   4   1  24       55.73      112.04     19.19 o
   5   1  24        3.02       36.89     28.96 o
   6   1  24      316.96      315.36     34.69 o
   7   1  24       13.28       33.89     20.83 o
  -8   2  24        0.59      -28.58     19.05 o
  -7   2  24      172.84      158.63     33.30 o
  -6   2  24      147.02      194.19     45.21 o
  -5   2  24        4.59       11.44     15.30 o
  -4   2  24      414.88      368.10     28.53 o
  -3   2  24       37.37       22.54      9.76 o
  -2   2  24      517.63      426.17     30.08 o
  -1   2  24      174.20      210.47     19.23 o
   0   2  24       24.17       23.55     15.89 o
   1   2  24       45.32       24.85      9.43 o
   2   2  24        1.47       -2.15      8.60 o
   3   2  24      250.01      282.88     25.25 o
   4   2  24       33.50       44.24     17.75 o
   5   2  24       81.53       50.08     17.37 o
   6   2  24        1.66       42.03     25.34 o
   7   2  24      442.55      416.64     48.87 o
  -8   3  24      105.66      119.15     36.64 o
  -7   3  24       26.73       61.82     25.85 o
  -6   3  24        5.73       37.91     22.05 o
  -5   3  24      923.84      966.19     55.97 o
  -4   3  24        3.25      -10.48      9.98 o
  -3   3  24      148.31      190.98     26.34 o
  -2   3  24     1133.33     1100.37     62.57 o
  -1   3  24      657.00      794.88     64.88 o
   0   3  24        8.57      121.91     26.40 o
   1   3  24       20.04       26.75     14.09 o
   2   3  24      546.56      531.08     37.54 o
   3   3  24       81.92      103.13     18.60 o
   4   3  24      431.89      495.18     40.51 o
   5   3  24       71.68       75.06     24.33 o
   6   3  24      244.68      273.20     42.62 o
   7   3  24        4.41      -32.25     21.50 o
  -7   4  24       51.14       33.60     35.40 o
  -6   4  24        0.24       29.29     15.25 o
  -5   4  24      135.57      135.57     24.79 o
  -4   4  24      147.02      142.88     24.32 o
  -3   4  24        1.06       29.48     14.67 o
  -2   4  24      483.23      467.29     42.84 o
  -1   4  24       83.56       68.50     26.75 o
   0   4  24      251.61      245.06     29.87 o
   1   4  24       88.39      101.25     17.25 o
   2   4  24      768.65      789.18     48.84 o
   3   4  24      115.75      137.08     20.89 o
   4   4  24       22.62       34.70     23.89 o
   5   4  24       71.35       60.48     18.65 o
   6   4  24        4.66      -10.39     21.20 o
  -7   5  24        9.16       31.02     23.61 o
  -6   5  24        8.28       55.78     21.51 o
  -5   5  24      589.38      629.01     54.49 o
  -4   5  24      220.57      192.15     29.48 o
  -3   5  24       54.13       45.72     18.79 o
  -2   5  24       53.93        4.77     18.02 o
  -1   5  24      340.42      322.74     49.00 o
   0   5  24        8.30       32.03     21.15 o
   1   5  24      356.39      391.27     39.60 o
   2   5  24      205.92      260.30     36.87 o
   3   5  24      768.16      840.00     61.08 o
   4   5  24      199.75      252.81     48.24 o
   5   5  24        6.03       30.45     24.61 o
   6   5  24       61.81      108.16     41.80 o
  -6   6  24       17.86       36.21     23.30 o
  -5   6  24       16.29       -5.22     16.28 o
  -4   6  24       79.54       43.12     26.72 o
  -3   6  24       23.54       21.01     14.17 o
  -2   6  24       87.20       72.25     22.90 o
  -1   6  24       33.29       30.73     19.78 o
   0   6  24      381.22      380.55     40.65 o
   1   6  24      132.59      120.42     22.54 o
   2   6  24       11.14       10.25     19.26 o
   3   6  24        1.09       42.41     99.89 o
   4   6  24       25.72        8.42     23.17 o
   5   6  24      120.45      124.92     46.01 o
  -5   7  24       20.02       32.26     16.22 o
  -4   7  24       81.67       55.84     18.64 o
  -3   7  24       78.72      128.45     29.30 o
  -2   7  24      513.32      558.39     55.71 o
  -1   7  24       58.56       88.84     35.24 o
   0   7  24      234.16      276.31     37.09 o
   1   7  24        2.73      -10.83     43.29 o
   2   7  24       37.77       14.42     26.48 o
   3   7  24       18.82       15.37     22.14 o
   4   7  24       62.16       83.36     22.98 o
  -4   8  24       21.18       28.40     16.95 o
  -3   8  24       22.38       65.96     25.12 o
  -2   8  24      105.74       96.06     27.62 o
  -1   8  24       21.79      -15.54     48.31 o
   0   8  24       65.50       24.73     42.68 o
   1   8  24       75.83      153.71     44.69 o
   2   8  24       83.76      110.49     39.83 o
   3   8  24       55.95       67.28     38.46 o
  -1   9  24       35.07       -9.08     65.07 o
   0   9  24        6.11       35.59     29.25 o
   1   9  24      288.94      355.26     79.40 o
  -7   0  25       45.18       29.38     16.68 o
  -5   0  25      120.66      104.83     28.92 o
  -3   0  25      255.23      203.25     25.32 o
  -1   0  25      971.39      846.64     55.30 o
   1   0  25       10.35       36.46     15.05 o
   3   0  25     1781.10     1681.32     78.93 o
   5   0  25      515.69      578.24     66.12 o
   7   0  25        0.62      -36.30     27.40 o
  -8   1  25       60.04       61.51     25.97 o
  -7   1  25        3.73        3.10     17.51 o
  -6   1  25      184.95      233.10     34.18 o
  -5   1  25        1.19        7.13     21.38 o
  -4   1  25      200.38      199.65     23.60 o
  -3   1  25      200.42      234.30     19.47 o
  -2   1  25        3.33       36.72     10.57 o
  -1   1  25      843.52      827.02     37.77 o
   0   1  25      360.80      341.89     25.61 o
   1   1  25      239.59      347.84     27.08 o
   2   1  25        8.19       18.46     10.24 o
   3   1  25      124.60      130.57     18.05 o
   4   1  25        1.70      -14.50     13.09 o
   5   1  25       40.87       48.56     21.62 o
   6   1  25      143.42      130.59     26.23 o
   7   1  25      135.48      157.52     34.58 o
  -8   2  25       14.82       22.56     22.49 o
  -7   2  25       68.73       86.92     27.76 o
  -6   2  25       42.17       67.56     28.05 o
  -5   2  25        6.36      -14.26     32.99 o
  -4   2  25       45.82       46.54     11.82 o
  -3   2  25      127.63      152.85     19.51 o
  -2   2  25        2.47        9.20      7.32 o
  -1   2  25       35.47       64.19     14.26 o
   0   2  25      424.23      434.01     27.66 o
   1   2  25       49.45       59.80     13.55 o
   2   2  25        3.45        0.60      8.66 o
   3   2  25       16.73       28.56     10.34 o
   4   2  25      230.30      190.79     19.42 o
   5   2  25        2.08       23.12     17.61 o
   6   2  25      597.32      546.16     49.08 o
   7   2  25        0.81       -1.37     20.02 o
  -7   3  25       30.93        6.39     26.64 o
  -6   3  25       68.09       69.97     25.62 o
  -5   3  25       15.92       51.81     25.20 o
  -4   3  25        4.24       41.50     16.33 o
  -3   3  25      784.59      831.62     50.39 o
  -2   3  25        2.80       11.03     17.88 o
  -1   3  25      214.42      207.55     28.68 o
   0   3  25      608.42      541.88     37.73 o
   1   3  25      535.96      536.50     38.98 o
   2   3  25       74.73       73.15     18.38 o
   3   3  25      283.19      257.48     28.81 o
   4   3  25        0.57       -4.13     18.64 o
   5   3  25      147.18      178.05     29.24 o
   6   3  25       20.50       59.90     28.17 o
  -7   4  25       23.38       40.17     36.83 o
  -6   4  25        0.18        3.74     18.94 o
  -5   4  25      684.14      686.82     49.35 o
  -4   4  25       91.92       63.38     23.48 o
  -3   4  25      868.47      858.55     58.94 o
  -2   4  25       32.57       13.64     18.58 o
  -1   4  25        4.82        6.95     12.57 o
   0   4  25       38.02       38.81     14.40 o
   1   4  25      169.77      138.48     21.62 o
   2   4  25      586.50      662.31     45.49 o
   3   4  25      105.04       97.28     21.77 o
   4   4  25        0.33        3.64     16.24 o
   5   4  25        4.84       -6.80     16.85 o
   6   4  25        1.27        6.71     17.63 o
  -6   5  25      375.57      381.66     40.52 o
  -5   5  25       19.96       60.90     24.25 o
  -4   5  25      127.92      136.97     27.84 o
  -3   5  25       17.11       29.32     17.63 o
  -2   5  25       90.36       63.18     20.32 o
  -1   5  25      145.42      198.20     40.48 o
   0   5  25      464.94      494.12     45.32 o
   1   5  25       13.69       23.87     14.05 o
   2   5  25      231.24      315.83     37.94 o
   3   5  25      127.00      228.67     84.03 o
   4   5  25      132.02      146.05     55.80 o
   5   5  25        3.80        4.77     22.66 o
   6   5  25      142.90       95.66     40.24 o
  -6   6  25        7.77        1.92     23.76 o
  -5   6  25       73.15       79.53     22.57 o
  -4   6  25        9.47       28.02     21.05 o
  -3   6  25       62.24       25.79     14.18 o
  -2   6  25        5.01       15.76     15.15 o
  -1   6  25      117.83      125.47     33.37 o
   0   6  25      385.93      356.19     41.67 o
   1   6  25       14.47        6.58     11.01 o
   2   6  25      175.15      102.55     37.94 o
   3   6  25      343.03      359.14     67.27 o
   4   6  25       37.88       38.76     23.68 o
   5   6  25        1.83       25.90     33.09 o
  -5   7  25        4.20        5.92     16.25 o
  -4   7  25        0.05       19.04     14.02 o
  -3   7  25      113.01      113.87     30.36 o
  -2   7  25        0.34       46.93     24.77 o
  -1   7  25      142.74      123.19     33.63 o
   0   7  25       66.03       58.70     27.58 o
   1   7  25        5.56      -29.25     61.64 o
   2   7  25        0.69      -10.89     30.71 o
   3   7  25       92.75       84.37     28.15 o
   4   7  25        0.59       -5.56     28.46 o
  -3   8  25      184.66      198.82     47.90 o
  -2   8  25      116.53       99.29     26.01 o
  -1   8  25       65.73       50.36     45.71 o
   0   8  25       26.97       50.84     30.29 o
   1   8  25       67.05      128.67     43.64 o
   2   8  25       29.67      105.63     41.78 o
  -6   0  26       67.30       31.98     30.19 o
  -4   0  26      430.19      395.94     46.27 o
  -2   0  26       45.95       19.43     24.99 o
   0   0  26       23.19       23.88     12.36 o
   2   0  26     1298.86     1117.56     67.16 o
   4   0  26        2.04      -45.49     30.33 o
   6   0  26      123.09      126.44     36.26 o
  -7   1  26       87.04      120.74     36.79 o
  -6   1  26       16.04       32.93     15.98 o
  -5   1  26        4.73        0.83     16.07 o
  -4   1  26       84.79      115.03     22.13 o
  -3   1  26       81.52       69.96     14.71 o
  -2   1  26      929.05      904.47     46.90 o
  -1   1  26       23.49       46.22     11.38 o
   0   1  26        2.66       20.45      9.51 o
   1   1  26      120.96      171.71     19.11 o
   2   1  26      182.48      165.02     16.86 o
   3   1  26      348.01      352.09     27.20 o
   4   1  26        8.23      -17.53     19.15 o
   5   1  26       93.94      136.71     24.08 o
   6   1  26      117.20       98.68     23.13 o
   7   1  26      290.56      363.00     43.40 o
  -7   2  26        0.35       -0.64     27.65 o
  -6   2  26        7.53       -0.07     24.10 o
  -5   2  26       22.83        9.34     14.12 o
  -4   2  26        0.87       10.12     14.48 o
  -3   2  26      122.99      107.24     17.33 o
  -2   2  26        0.74       10.75     11.30 o
  -1   2  26     1200.04     1135.40     53.23 o
   0   2  26      164.67      154.25     17.49 o
   1   2  26      627.07      569.21     33.23 o
   2   2  26       18.07       -2.06     10.55 o
   3   2  26       64.79       49.88     14.51 o
   4   2  26        9.07       15.59     12.94 o
   5   2  26      219.33      198.96     27.60 o
   6   2  26        0.43        5.09     18.27 o
  -7   3  26        3.15       64.57     29.77 o
  -6   3  26        7.02       38.11     15.57 o
  -5   3  26      157.86      114.66     25.30 o
  -4   3  26      419.70      497.73     39.89 o
  -3   3  26       41.82       72.47     18.51 o
  -2   3  26      251.12      260.67     28.89 o
  -1   3  26       38.05       30.93     13.56 o
   0   3  26        3.06       35.37     24.85 o
   1   3  26       56.74       86.98     17.53 o
   2   3  26      208.57      197.84     23.04 o
   3   3  26       28.75       55.34     15.35 o
   4   3  26       23.83       52.25     16.38 o
   5   3  26       15.15        0.61     17.15 o
   6   3  26       22.62      -30.00     22.38 o
  -7   4  26        4.99       40.08     18.20 o
  -6   4  26      188.53      176.65     35.82 o
  -5   4  26        5.76       23.80     13.97 o
  -4   4  26      524.57      513.61     43.19 o
  -3   4  26        7.19        5.71     16.90 o
  -2   4  26       15.81       15.75     16.95 o
  -1   4  26       12.62       -2.14     13.60 o
   0   4  26        8.63       29.87     26.90 o
   1   4  26       29.29       67.58     20.52 o
   2   4  26      125.77      102.47     18.72 o
   3   4  26       41.88       77.31     28.45 o
   4   4  26       50.32       54.81     27.66 o
   5   4  26        8.25        9.93     22.32 o
   6   4  26      137.39      179.24     32.26 o
  -6   5  26      152.56      198.82     36.73 o
  -5   5  26      119.08       91.55     26.73 o
  -4   5  26      113.91      116.00     25.45 o
  -3   5  26        5.20       12.45     19.91 o
  -2   5  26       21.12       21.28     14.62 o
  -1   5  26      523.64      524.09     48.57 o
   0   5  26       57.73       47.61     18.55 o
   1   5  26      208.52      226.79     32.99 o
   2   5  26      430.39      369.04     39.61 o
   3   5  26       17.31       19.93     30.18 o
   4   5  26        2.15       59.28     33.13 o
   5   5  26       24.64       36.55     29.66 o
  -5   6  26       61.60       50.19     19.89 o
  -4   6  26        0.07        4.43     14.57 o
  -3   6  26       55.59       58.87     18.74 o
  -2   6  26        0.02       34.54     24.58 o
  -1   6  26      293.10      299.07     38.58 o
   0   6  26        5.82       30.34     15.69 o
   1   6  26       53.65        8.85     33.85 o
   2   6  26      203.83      141.68     38.85 o
   3   6  26       68.74      130.87     40.75 o
   4   6  26        2.86        5.41     30.55 o
  -4   7  26       53.70       78.86     29.48 o
  -3   7  26       47.59      108.47     32.82 o
  -2   7  26       78.09       80.87     22.97 o
  -1   7  26       47.99       19.06     25.63 o
   0   7  26        2.87      -13.62     16.89 o
   1   7  26        0.43      -11.30     33.17 o
   2   7  26       81.69      123.77     38.77 o
   3   7  26        9.41        3.84     45.46 o
  -2   8  26       96.72       94.75     43.86 o
  -1   8  26       10.64      -55.12     65.88 o
   0   8  26       34.97       17.59     25.48 o
   1   8  26       40.00       87.97     57.95 o
  -7   0  27       21.28       26.46     24.98 o
  -5   0  27       19.29      -21.47     33.24 o
  -3   0  27      105.47       89.79     17.82 o
  -1   0  27       53.57       58.55     17.75 o
   1   0  27      889.08      876.02     61.18 o
   3   0  27     1084.88     1124.64     67.91 o
   5   0  27       69.00       55.56     35.10 o
  -7   1  27       69.85       82.23     41.77 o
  -6   1  27        8.53       28.81     22.61 o
  -5   1  27        1.69        1.67     14.75 o
  -4   1  27       27.50       30.13     14.68 o
  -3   1  27      261.56      270.00     26.62 o
  -2   1  27       55.64       95.19     18.89 o
  -1   1  27       86.84      115.83     17.73 o
   0   1  27      418.75      481.00     31.58 o
   1   1  27       49.47       44.52     10.61 o
   2   1  27        6.74       51.58     15.27 o
   3   1  27      165.62      181.75     20.13 o
   4   1  27       45.61       13.55     17.11 o
   5   1  27       57.06       43.57     17.98 o
   6   1  27       15.92       15.30     22.54 o
  -7   2  27        0.37       -4.54     31.02 o
  -6   2  27        3.12       -0.25     18.39 o
  -5   2  27       26.38       29.42     18.87 o
  -4   2  27      325.39      330.39     35.93 o
  -3   2  27       28.21       53.25     14.97 o
  -2   2  27      657.39      695.69     44.06 o
  -1   2  27        0.14       39.20     13.87 o
   0   2  27       95.40       75.11     11.97 o
   1   2  27       40.75       66.76     15.72 o
   2   2  27       84.71       73.87     12.06 o
   3   2  27        0.00        7.46     13.60 o
   4   2  27       34.49        1.07     19.09 o
   5   2  27        1.50       11.75     29.00 o
   6   2  27       15.31        9.95     18.10 o
  -7   3  27        0.56       -7.98     26.99 o
  -6   3  27       19.14        4.55     14.21 o
  -5   3  27      239.55      291.24     37.64 o
  -4   3  27       18.89       47.14     15.63 o
  -3   3  27      197.34      203.28     26.92 o
  -2   3  27       70.03      102.03     16.75 o
  -1   3  27       52.73       51.06     11.44 o
   0   3  27      903.52      888.39     55.22 o
   1   3  27       50.02       28.43     11.98 o
   2   3  27       15.02       22.25     16.24 o
   3   3  27      148.00      146.86     20.88 o
   4   3  27        6.51        9.07     13.69 o
   5   3  27       12.84        1.52     23.30 o
   6   3  27        2.89       -5.21     22.14 o
  -6   4  27       95.66       76.52     24.29 o
  -5   4  27       44.19       24.63     17.21 o
  -4   4  27        1.40        9.62     13.05 o
  -3   4  27       22.66       13.29     20.29 o
  -2   4  27        0.32       13.71     13.63 o
  -1   4  27      185.91      156.37     24.60 o
   0   4  27        1.98       55.27     28.82 o
   1   4  27      835.38      828.39     60.12 o
   2   4  27       13.07       11.50     12.75 o
   3   4  27      111.07      115.53     20.21 o
   4   4  27       54.65      102.13     28.01 o
   5   4  27       88.97      102.10     20.80 o
  -5   5  27       93.40       84.03     21.39 o
  -4   5  27        8.51       -2.59     15.22 o
  -3   5  27       41.85       33.47     15.04 o
  -2   5  27       55.06       64.97     21.97 o
  -1   5  27      167.07      131.82     33.17 o
   0   5  27      422.21      442.61     45.73 o
   1   5  27      193.03      192.90     30.68 o
   2   5  27        3.97        3.30     16.14 o
   3   5  27       19.64      -20.26     21.95 o
   4   5  27       10.99       48.47     36.58 o
   5   5  27        2.50       94.46     45.47 o
  -5   6  27       63.90       43.82     20.79 o
  -4   6  27       57.53       56.47     18.62 o
  -3   6  27        0.45       23.17     21.46 o
  -2   6  27       95.80      157.41     29.87 o
  -1   6  27        3.10       11.51     19.88 o
   0   6  27       34.37       26.67     16.23 o
   1   6  27        0.75      -34.28     22.85 o
   2   6  27        3.35      -36.37     35.03 o
   3   6  27        0.38       26.57     64.85 o
   4   6  27       78.74       90.05     26.58 o
  -3   7  27      167.30      215.94     37.57 o
  -2   7  27       23.58       39.16     27.89 o
  -1   7  27        4.09       -4.37     15.29 o
   0   7  27        1.62       -3.89     23.30 o
   1   7  27       96.63       71.15     50.00 o
   2   7  27       21.41       61.39     60.15 o
  -6   0  28      215.97      224.44     60.57 o
  -4   0  28       65.42       40.61     14.70 o
  -2   0  28       27.75        1.89     15.41 o
   0   0  28     1445.28     1531.76     80.56 o
   2   0  28      715.55      725.81     56.43 o
   4   0  28       80.78       60.07     17.69 o
   6   0  28       92.21       58.46     30.26 o
  -7   1  28        3.47       19.36     24.92 o
  -6   1  28       21.29       36.54     26.27 o
  -5   1  28      109.17       77.13     18.99 o
  -4   1  28        4.44        1.24     16.01 o
  -3   1  28        0.54        6.05     11.98 o
  -2   1  28        8.41       -4.07     10.68 o
  -1   1  28      718.08      721.91     44.53 o
   0   1  28       98.26       97.61     15.72 o
   1   1  28      156.31      196.48     20.66 o
   2   1  28     1009.08     1066.40     48.65 o
   3   1  28       25.70       24.66     10.77 o
   4   1  28       10.69      -30.16     20.11 o
   5   1  28        0.28       -5.63     24.30 o
   6   1  28       38.86       60.56     19.18 o
  -6   2  28       38.74       21.97     18.84 o
  -5   2  28       78.96       46.21     24.72 o
  -4   2  28       97.50      135.00     27.63 o
  -3   2  28      395.21      440.75     35.85 o
  -2   2  28       76.90       79.87     18.99 o
  -1   2  28      140.63      120.60     15.78 o
   0   2  28       71.03       40.88     16.41 o
   1   2  28      106.03      144.21     22.01 o
   2   2  28       84.91       62.81     15.84 o
   3   2  28        9.71        7.81     13.45 o
   4   2  28       31.46       21.30     18.25 o
   5   2  28      182.59      202.34     29.79 o
  -6   3  28       51.23       25.84     15.59 o
  -5   3  28       10.80        8.07     16.43 o
  -4   3  28       90.88      114.74     26.42 o
  -3   3  28       96.14      121.12     25.53 o
  -2   3  28        0.45      -11.62     13.57 o
  -1   3  28       19.08       27.94     13.07 o
   0   3  28      100.34      155.18     28.99 o
   1   3  28        0.37       20.96     12.02 o
   2   3  28      214.61      297.97     31.10 o
   3   3  28      199.66      163.92     20.15 o
   4   3  28       36.43        9.15     13.56 o
   5   3  28       56.04       55.78     22.84 o
  -6   4  28       10.77        1.44     17.72 o
  -5   4  28        0.18       14.86     15.86 o
  -4   4  28       46.09       40.89     15.08 o
  -3   4  28      171.48      160.27     26.29 o
  -2   4  28      302.28      304.23     38.10 o
  -1   4  28       89.23       45.67     18.94 o
   0   4  28     1466.46     1557.40     86.36 o
   1   4  28        7.09       13.63     20.51 o
   2   4  28      347.32      334.27     34.28 o
   3   4  28      151.94      123.15     29.32 o
   4   4  28       28.51       62.01     27.02 o
   5   4  28        3.17        5.78     22.73 o
  -5   5  28        4.97        6.01     15.60 o
  -4   5  28        9.01       -5.15     16.18 o
  -3   5  28        4.37        1.26     14.54 o
  -2   5  28       37.96       54.32     23.44 o
  -1   5  28      285.00      324.31     41.65 o
   0   5  28       21.22       27.05     15.92 o
   1   5  28       10.18       32.15     16.04 o
   2   5  28       49.45        7.18     24.57 o
   3   5  28        8.56      -12.45     19.70 o
   4   5  28        0.10       28.82     24.47 o
  -4   6  28       35.41       52.07     21.80 o
  -3   6  28       94.08      123.23     28.10 o
  -2   6  28        0.34       62.36     28.45 o
  -1   6  28        2.76        4.70     15.19 o
   0   6  28       20.63       13.32     15.69 o
   1   6  28        8.93       -3.42     21.35 o
   2   6  28        0.34      -43.42     28.95 o
   3   6  28      114.43      162.70     45.94 o
  -2   7  28       11.83       35.91     31.19 o
  -1   7  28       19.39        4.85     16.14 o
   0   7  28        0.42        6.61     33.15 o
   1   7  28       28.02       -9.34     20.96 o
  -5   0  29      221.54      244.45     79.14 o
  -3   0  29       28.29       18.79     17.91 o
  -1   0  29      833.16      801.76     60.20 o
   1   0  29      229.66      222.77     31.63 o
   3   0  29       15.87        5.88     15.25 o
   5   0  29       83.09       91.51     36.54 o
  -6   1  29        0.65        7.68     17.36 o
  -5   1  29        0.30      -18.54     17.84 o
  -4   1  29       14.02       28.72     15.64 o
  -3   1  29        0.66      -17.91     13.02 o
  -2   1  29       53.66       57.54     15.82 o
  -1   1  29       55.28      104.54     21.27 o
   0   1  29      380.19      343.61     28.72 o
   1   1  29      508.66      554.70     35.77 o
   2   1  29      320.61      355.14     31.72 o
   3   1  29      135.77      113.21     16.60 o
   4   1  29       32.41        7.49     20.46 o
   5   1  29       18.48       19.14     20.39 o
  -6   2  29        2.03       -7.15     28.05 o
  -5   2  29       45.74       40.85     21.83 o
  -4   2  29      192.99      177.85     28.58 o
  -3   2  29        3.70       -4.88     10.32 o
  -2   2  29        5.94       -3.10     13.98 o
  -1   2  29        4.71       16.14     15.29 o
   0   2  29       24.93       33.28     13.94 o
   1   2  29      106.88      174.61     28.35 o
   2   2  29      377.29      395.33     35.33 o
   3   2  29        8.77       15.38     13.89 o
   4   2  29      482.05      509.63     46.71 o
   5   2  29       11.43       -5.83     27.18 o
  -6   3  29        0.10       10.23     14.32 o
  -5   3  29       10.56       14.91     14.67 o
  -4   3  29       36.47       26.40     16.42 o
  -3   3  29       71.58       98.86     18.71 o
  -2   3  29       77.79       44.60     14.28 o
  -1   3  29       15.89       25.60     13.18 o
   0   3  29      319.31      323.07     36.22 o
   1   3  29      784.16      795.03     54.42 o
   2   3  29       98.58       96.29     20.06 o
   3   3  29        0.50        2.90     17.96 o
   4   3  29        2.12       -4.04     12.95 o
   5   3  29       93.07       48.96     23.49 o
  -5   4  29       11.06       25.65     18.67 o
  -4   4  29      155.27      165.41     32.88 o
  -3   4  29      125.73      144.89     26.33 o
  -2   4  29        0.17      -12.79     12.65 o
  -1   4  29      276.37      286.20     47.79 o
   0   4  29       24.29       27.13     20.77 o
   1   4  29      256.45      240.04     33.79 o
   2   4  29        1.04      -23.35     15.57 o
   3   4  29       56.07       61.45     19.60 o
   4   4  29       11.86       42.34     26.90 o
  -4   5  29       20.67       27.61     15.58 o
  -3   5  29       57.46       58.63     23.92 o
  -2   5  29       44.73       67.78     25.18 o
  -1   5  29       58.70       54.96     25.36 o
   0   5  29        3.11      -10.80     14.24 o
   1   5  29       61.24       42.11     20.79 o
   2   5  29       11.56       -3.70     23.63 o
   3   5  29       62.45       53.97     41.39 o
  -3   6  29       36.51       52.89     23.38 o
  -2   6  29        3.82       46.50     32.53 o
  -1   6  29       20.63       40.65     23.33 o
   0   6  29       36.26       54.81     21.80 o
   1   6  29       67.05       72.44     27.00 o
   2   6  29       49.60       35.84     38.85 o
  -6   0  30      109.90      116.64     50.42 o
  -4   0  30       75.60      101.87     43.02 o
  -2   0  30        8.00       -4.24     17.19 o
   0   0  30        2.36       -4.75     17.27 o
   2   0  30      605.34      587.65     53.45 o
   4   0  30      387.68      372.65     55.63 o
  -6   1  30       46.98       47.78     34.10 o
  -5   1  30       17.84       28.11     27.28 o
  -4   1  30        8.37        7.52     16.37 o
  -3   1  30       11.41      -20.03     15.55 o
  -2   1  30        0.01       -3.79     13.96 o
  -1   1  30       81.62       57.33     23.16 o
   0   1  30      174.31      197.06     26.13 o
   1   1  30       40.18       64.49     16.22 o
   2   1  30        2.91       25.31     11.90 o
   3   1  30        3.10       28.16     14.91 o
   4   1  30       43.56        8.03     19.10 o
   5   1  30      103.51      122.15     27.24 o
  -5   2  30      123.82      196.96     46.31 o
  -4   2  30        0.54       77.84     38.80 o
  -3   2  30      196.59      229.08     26.62 o
  -2   2  30       30.53       31.81     17.39 o
  -1   2  30      507.59      556.99     40.63 o
   0   2  30        1.68       55.58     22.04 o
   1   2  30      849.63      904.85     59.74 o
   2   2  30        8.06       46.45     17.37 o
   3   2  30      318.63      381.66     34.47 o
   4   2  30       26.18        9.10     17.55 o
  -5   3  30      127.23      155.59     32.99 o
  -4   3  30       17.88       18.99     16.12 o
  -3   3  30       10.82        8.62     15.18 o
  -2   3  30        0.45      -11.31     13.27 o
  -1   3  30      192.76      188.92     28.14 o
   0   3  30      279.74      342.43     37.74 o
   1   3  30        0.63       54.28     20.44 o
   2   3  30        6.93       22.86     19.28 o
   3   3  30       12.77        7.07     13.34 o
   4   3  30      144.19      128.56     23.91 o
  -4   4  30       13.96       -0.39     15.72 o
  -3   4  30        4.70       20.63     18.22 o
  -2   4  30       17.71       10.68     15.92 o
  -1   4  30       38.64       36.35     15.42 o
   0   4  30       55.60       78.55     21.11 o
   1   4  30        2.75       28.04     17.81 o
   2   4  30        1.29       28.41     16.35 o
   3   4  30        3.92        4.82     27.18 o
  -3   5  30       26.61       49.31     20.20 o
  -2   5  30        0.62        5.72     15.82 o
  -1   5  30        4.55       23.62     19.96 o
   0   5  30        0.44        1.22     12.58 o
   1   5  30       39.51        5.97     21.67 o
   2   5  30       99.55       73.57     29.67 o
  -1   6  30       53.76      103.88     25.37 o
   0   6  30       91.11      139.81     32.02 o
  -5   0  31        9.77      -38.40     25.60 o
  -3   0  31        4.42       -2.18     17.49 o
  -1   0  31       72.22       42.70     19.79 o
   1   0  31       31.25       12.82     19.70 o
   3   0  31       84.63       80.93     27.10 o
  -5   1  31       18.72       -3.14     16.12 o
  -4   1  31       21.53       33.68     17.34 o
  -3   1  31       92.68       72.28     17.17 o
  -2   1  31        4.78       -3.43     13.43 o
  -1   1  31       77.15       53.93     19.14 o
   0   1  31       76.53       90.12     20.01 o
   1   1  31       97.81       91.25     15.66 o
   2   1  31        8.48       16.48     11.66 o
   3   1  31       32.93       12.47     21.08 o
   4   1  31        0.06       -0.78     18.44 o
  -5   2  31        0.62       70.26     43.15 o
  -4   2  31      269.31      353.07     44.21 o
  -3   2  31       11.16       40.00     16.21 o
  -2   2  31      139.75      167.08     28.35 o
  -1   2  31       40.26       60.00     18.41 o
   0   2  31      471.44      543.92     47.61 o
   1   2  31        8.89       54.50     20.96 o
   2   2  31       52.34       68.20     18.00 o
   3   2  31       14.22       14.60     19.27 o
   4   2  31       31.53        9.93     13.21 o
  -4   3  31       10.69       26.22     18.52 o
  -3   3  31       32.62        7.39     31.24 o
  -2   3  31        4.26        0.64     14.03 o
  -1   3  31        1.76       24.64     15.62 o
   0   3  31       15.68       48.60     17.67 o
   1   3  31        9.10       41.33     21.30 o
   2   3  31       12.29       24.43     17.95 o
   3   3  31       36.32       29.83     17.45 o
  -3   4  31        0.84       -5.52     15.43 o
  -2   4  31        2.30       -5.99     13.36 o
  -1   4  31       78.22       94.21     21.38 o
   0   4  31       24.19       30.52     12.97 o
   1   4  31        1.58       24.39     22.30 o
   2   4  31      100.29      116.28     26.34 o
  -2   5  31        0.03       15.79     18.54 o
  -1   5  31       64.07       99.63     26.36 o
   0   5  31       43.79       49.61     21.95 o
   1   5  31      109.50      117.21     25.73 o
  -4   0  32        4.63       33.33     31.47 o
  -2   0  32      169.21      261.58     72.51 o
   0   0  32      189.92      162.12     38.28 o
   2   0  32       45.69       52.25     19.59 o
  -4   1  32       74.56      102.96     29.09 o
  -3   1  32       33.93       44.91     17.75 o
  -2   1  32      119.70       97.53     22.11 o
  -1   1  32       38.51       54.78     19.66 o
   0   1  32       55.17       73.82     18.08 o
   1   1  32       12.85       29.61     17.05 o
   2   1  32       17.61        5.04     10.73 o
   3   1  32       85.17       30.64     19.38 o
  -4   2  32        1.82       40.16     24.05 o
  -3   2  32        6.81       -9.54     22.28 o
  -2   2  32        7.16        2.65     21.11 o
  -1   2  32        1.96       22.52     22.22 o
   0   2  32        0.15       35.96     24.74 o
   1   2  32       49.44       74.98     22.54 o
   2   2  32       16.06       44.08     17.91 o
   3   2  32        3.29       12.61     16.59 o
  -3   3  32        5.06       36.68     27.45 o
  -2   3  32       16.45       54.02     20.97 o
  -1   3  32       23.88       27.82     17.39 o
   0   3  32       10.28       21.26     15.42 o
   1   3  32       76.67       93.53     21.28 o
   2   3  32        1.28       -6.96     15.41 o
  -2   4  32      332.87      360.58     42.66 o
  -1   4  32       38.48       49.54     36.06 o
   0   4  32        2.56       25.69     18.87 o
   1   4  32      220.65      172.61     29.46 o
  -3   0  33      329.64      446.98     68.49 o
  -1   0  33       62.92       89.47     33.23 o
   1   0  33       55.63       36.66     33.22 o
  -3   1  33       27.28       20.11     17.68 o
  -2   1  33       18.62        1.70     13.61 o
  -1   1  33      107.76      113.74     29.22 o
   0   1  33      163.99      207.55     32.10 o
   1   1  33       14.20       33.87     14.75 o
   2   1  33       45.84       39.67     15.68 o
  -3   2  33       24.79       42.41     22.68 o
  -2   2  33       19.34       -2.51     18.92 o
  -1   2  33      112.00      178.64     37.99 o
   0   2  33        6.07       41.83     22.19 o
   1   2  33        0.10       26.31     18.91 o
   2   2  33      347.76      374.27     42.57 o
  -2   3  33      205.90      232.49     42.17 o
  -1   3  33       74.95       48.03     23.43 o
   0   3  33       42.25       84.48     23.99 o
   1   3  33       30.09       18.53     16.76 o
  -2   0  34        9.96      -15.93     25.59 o
   0   0  34      129.58      164.01     49.38 o
  -1   1  34       69.71      102.95     26.93 o
   0   1  34        0.69       10.17     18.16 o
 
